# Supplementary material for: Data for iTRAQ profiling of micro-vesicular plasma specimens: In search of potential prognostic circulatory biomarkers for Lacunar infarction
Source: Data Brief. 2015 Jul 26;4:510–7. doi: 10.1016/j.dib.2015.07.021 (PMC4783520; doi:10.1016/j.dib.2015.07.021)
Supplement: Supplementary file 4 — Supplementary Material [file mmc4.xlsx]

## Sheet: Microvesicles_iTRAQ_Protein Sum
Table S2. Complete information of the full list of micro-vesicular proteins (Unused prot score > 1) obtained from the bias and background corrected iTRAQ data set.
ProteinPilot Software 3.0 was used to generate the list by combined search of the raw data of three technical replicates.
Note: Label 114 (Control) was used as the default denominator to calculate the ratios. 115: LACI - No Adverse Outcome; 116: LACI - Recurrent Vascular Events; 117: Cognitive Decline but no Recurrent Vascular Events
N	Unused	Total	%Cov	%Cov(50)	%Cov(95)	Accession	Name	Peptides(95%)	115:114	PVal 115:114	EF 115:114	LowerCI 115:114	UpperCI 115:114	116:114	PVal 116:114	EF 116:114	LowerCI 116:114	UpperCI 116:114	117:114	PVal 117:114	EF 117:114	LowerCI 117:114	UpperCI 117:114																Biological Processes	Molecular Function	PANTHER ID
1	1099.8	1099.8	97.83	90.16	86.23	P01023	A2MG_HUMAN Alpha-2-macroglobulin OS=Homo sapiens GN=A2M PE=1 SV=2	2474	1	0.228829	1	1	1	1.01859	2.93423e-06	1	1.01859	1.01859	1.0666	0	1	1.0666	1.0666
2	643.82	643.86	87.71	66.97	62.52	C0JYY2	C0JYY2_HUMAN Apolipoprotein B (Including Ag(X) antigen) OS=Homo sapiens GN=APOB PE=4 SV=1	618	1.69044	0.228471	1.23595	1.36773	2.44343	2.83139	0.0771177	1.27057	2.22844	4.87528	1.33045	0.557121	1.45881	0.912011	2.1677
3	256.99	257.11	92.66	70.84	68.79	P01024	CO3_HUMAN Complement C3 OS=Homo sapiens GN=C3 PE=1 SV=2	291	1.5417	2.12967e-07	1.13763	1.35519	1.78649	0.218776	0	2.07014	0.113763	0.452898	0.30479	2.22045e-16	1.75388	0.172187	0.534564
4	226.58	226.58	100	85.55	83.74	P02768	ALBU_HUMAN Serum albumin OS=Homo sapiens GN=ALB PE=1 SV=2	433	1.15878	0.220065	1.09648	1.05682	1.25893	0.138038	1.67205e-08	2.26986	0.0570164	0.313329	0.120226	2.21694e-07	2.35505	0.0457088	0.283139
5	217.42	217.42	85.33	55.74	52.85	P02751	FINC_HUMAN Fibronectin OS=Homo sapiens GN=FN1 PE=1 SV=3	229
6	203.3	203.3	89.8	61.63	57.35	C9J195	C9J195_HUMAN Putative uncharacterized protein IGHV3-6 (Fragment) OS=Homo sapiens GN=IGHV3-6 PE=4 SV=1	519	0.83946	0.788735	1.1272	0.737904	0.946237	0.981748	0.941525	1.31826	0.744732	1.2942	0.912011	0.886716	1.25893	0.724436	1.14815
7	155.13	155.13	86.49	48.61	47.92	P02671	FIBA_HUMAN Fibrinogen alpha chain OS=Homo sapiens GN=FGA PE=1 SV=2	267	0.92045	0.815674	1.27057	0.83946	1.1695	4.7863	8.69971e-13	1.94089	2.46604	12.1339	3.94457	5.50686e-11	1.88799	2.0893	10.3753
8	139.91	144.09	87.39	47.25	44.84	B0UZ85	B0UZ85_HUMAN Complement component 4B (Childo blood group) OS=Homo sapiens GN=C4B PE=4 SV=1	136	1.01859	0.9018	1.43219	0.711214	1.45881	1.21339	0.666827	1.25893	0.963829	1.52757	1.10662	0.998169	1.6293	0.679204	1.80302
9	130.15	130.17	92.16	66.95	63.56	A8K008	A8K008_HUMAN cDNA FLJ78387 OS=Homo sapiens PE=2 SV=1	161	0.855067	0.764536	2.0893	0.405509	1.78649	0.625173	0.448187	2.0893	0.299226	1.30617	0.903649	0.857867	2.0893	0.432514	1.88799
10	124.22	124.22	98.17	80.65	78	P02675	FIBB_HUMAN Fibrinogen beta chain OS=Homo sapiens GN=FGB PE=1 SV=2	209	0.293765	1.05064e-05	2.0893	0.188799	0.613762	2.0893	9.71495e-08	1.27057	1.64437	2.44343	1.20226	0.0246655	1.08643	1.10662	1.30617
11	105.96	105.96	91.63	77.34	67	P00738	HPT_HUMAN Haptoglobin OS=Homo sapiens GN=HP PE=1 SV=1	171	1.94089	0.13107	1.2942	1.49968	4.74242	1.80302	0.075123	1.31826	1.36773	3.56451	0.57544	0.0108774	1.39316	0.158489	0.801678
12	101.72	101.74	88.83	70.49	68.91	P02787	TRFE_HUMAN Serotransferrin OS=Homo sapiens GN=TF PE=1 SV=2	78	1.5417	0.522749	1.2942	1.19124	2.208	0.660693	0.590879	1.83654	0.325087	1.21339	0.401791	0.444445	1.57036	0.0570164	0.630957
13	99.38	99.43	86.98	64.46	57.17	P02679	FIBG_HUMAN Fibrinogen gamma chain OS=Homo sapiens GN=FGG PE=1 SV=3	193	0.296483	6.03394e-08	1.59956	0.205116	0.474242	1.38038	0.00207122	1.0666	1.2942	1.45881	0.549541	5.31718e-05	1.21339	0.469894	0.666807
14	76.09	76.09	91.93	55.43	53.88	P04264	K2C1_HUMAN Keratin, type II cytoskeletal 1 OS=Homo sapiens GN=KRT1 PE=1 SV=6	69	8.47227	0.000232774	3.01995	2.80543	22.6986	23.9883	6.43929e-15	3.28095	7.31139	51.0505	18.0302	1.6509e-12	3.28095	5.49541	40.5509
15	76.01	76.08	75.31	42.16	42.16	A8K5A4	A8K5A4_HUMAN cDNA FLJ76826, highly similar to Homo sapiens ceruloplasmin (ferroxidase) (CP), mRNA OS=Homo sapiens PE=2 SV=1	63	1.7378	1.4229e-05	1.22462	1.41906	2.22844	0.134276	8.07488e-05	2.99226	0.0390841	0.401791	0.937562	0.646289	1.11686	0.831764	1.04713
16	74.47	92.08	89.47	59.72	56.07	Q96K68	Q96K68_HUMAN cDNA FLJ14473 fis, clone MAMMA1001080, highly similar to Homo sapiens SNC73 protein (SNC73) mRNA OS=Homo sapiens PE=2 SV=1	117	0.847227	0.751939	2.0893	0.405509	1.77011	0.954993	0.939664	2.0893	0.457088	1.99526	0.731139	0.581621	2.0893	0.349945	1.52757
17	72.96	72.98	82.63	60.59	59.32	Q6GMX0	Q6GMX0_HUMAN Putative uncharacterized protein OS=Homo sapiens PE=2 SV=1	204	0.981748	0.987474	2.0893	0.469894	2.05116	0.879023	0.809778	2.0893	0.420727	1.83654	0.862979	0.783224	2.0893	0.413047	1.80302
18	71.06	71.08	65.2	16.74	15.75	P04275	VWF_HUMAN von Willebrand factor OS=Homo sapiens GN=VWF PE=1 SV=3	44	1.35519	0.0470725	1.19124	1.13763	7.51623	3.94457	1.39888e-14	1.57036	2.51189	29.3765	4.2462	5.89306e-13	1.58489	2.67917	31.3329
19	59.71	60.38	92.64	52.74	46.92	P13645	K1C10_HUMAN Keratin, type I cytoskeletal 10 OS=Homo sapiens GN=KRT10 PE=1 SV=6	53	1.83654	0.000271777	1.23595	1.48594	18.0302	4.9204	6.03683e-10	1.41906	3.46737	40.9261	4.74242	1.23256e-09	1.41906	3.34195	39.4457
20	59.33	59.33	69.13	32.49	29.65	P08603	CFAH_HUMAN Complement factor H OS=Homo sapiens GN=CFH PE=1 SV=4	35
21	54.37	54.39	99.32	84.35	78.91	P68871	HBB_HUMAN Hemoglobin subunit beta OS=Homo sapiens GN=HBB PE=1 SV=2	64	1.99526	0.389083	1.15878	1.72187	2.53513	1.75388	0.481265	1.15878	1.51356	2.208	0.963829	0.894388	1.14815	0.83946	1.10662
22	52.9	53.68	66.29	21.18	18.14	P01031	CO5_HUMAN Complement C5 OS=Homo sapiens GN=C5 PE=1 SV=4	29	1.31826	0.0210228	1.15878	1.13763	1.6293	0.359749	0.00207292	1.83654	0.131826	0.660693	0.559758	0.109566	1.41906	0.30479	0.794328
23	51.93	51.98	54.21	9.658	8.807	Q9Y6R7	FCGBP_HUMAN IgGFc-binding protein OS=Homo sapiens GN=FCGBP PE=1 SV=3	31	1.01859	0.775054	1.15878	0.879023	1.7378	1.57036	0.015811	1.28233	1.22462	3.40408	1.83654	0.00251186	1.33045	1.38038	4.57088
24	49.53	166.17	80.23	38.53	33.13	B2R950	B2R950_HUMAN cDNA, FLJ94213, highly similar to Homo sapiens pregnancy-zone protein (PZP), mRNA OS=Homo sapiens PE=2 SV=1	233	0.895365	0.398467	1.18032	0.724436	1.05682	0.428549	0.00232839	1.48594	0.0554626	0.636796	1.27057	0.170203	1.19124	1.0666	1.59956
25	49.05	49.05	80.07	47.4	41.71	Q5VVQ8	Q5VVQ8_HUMAN Complement component 4 binding protein, alpha OS=Homo sapiens GN=C4BPA PE=2 SV=1	40	1.27057	0.211899	1.11686	1.13763	1.43219	1.41906	0.0381875	1.13763	1.24738	1.61436	0.349945	1.62803e-06	1.55597	0.203236	0.544503
26	47.07	47.07	89.08	48.79	44.54	A8K5J8	A8K5J8_HUMAN cDNA FLJ75066, highly similar to Homo sapiens complement component 1, r subcomponent (C1R), mRNA OS=Homo sapiens PE=2 SV=1	31	0.666807	0.0491303	1.14815	0.505825	0.765597	0.248886	3.3224e-05	1.52757	0.0505825	0.380189	0.231206	2.3032e-07	1.5417	0.0383707	0.356451
27	45.26	45.26	97	77.9	68.91	P02647	APOA1_HUMAN Apolipoprotein A-I OS=Homo sapiens GN=APOA1 PE=1 SV=1	30	0.772681	0.117773	1.10662	0.630957	0.855067	0.334195	6.43762e-06	1.49968	0.0711213	0.501187	0.524807	0.00259335	1.24738	0.288403	0.654636
28	45.17	46.66	85.71	54.74	48.31	P35527	K1C9_HUMAN Keratin, type I cytoskeletal 9 OS=Homo sapiens GN=KRT9 PE=1 SV=3	47	14.1906	3.88455e-08	6.30957	2.24905	28.8403	31.9154	4.72955e-14	6.25173	5.10505	51.0505	22.08	5.3437e-09	6.0256	3.66438	37.6704
29	43.72	81.3	87.05	64.03	55.16	Q6N093	Q6N093_HUMAN Putative uncharacterized protein DKFZp686I04196 (Fragment) OS=Homo sapiens GN=DKFZp686I04196 PE=1 SV=1	112
30	41.93	41.94	78.63	37.44	34.53	Q08380	LG3BP_HUMAN Galectin-3-binding protein OS=Homo sapiens GN=LGALS3BP PE=1 SV=1	44	0.301995	0.00139099	1.85353	0.178649	0.559758	0.255859	0.00127269	2.14783	0.165959	0.549541	0.77983	0.228797	1.1695	0.642688	0.912011
31	41.04	41.08	76.58	15.87	13.98	Q60FE2	Q60FE2_HUMAN Non-muscle myosin heavy polypeptide 9 OS=Homo sapiens GN=MYH9 PE=2 SV=1	25	0.487529	0.0981695	1.67494	0.0963829	0.816582	3.19154	4.26815e-07	1.45881	2.18776	11.8032	2.05116	0.000514395	1.35519	1.51356	7.51623
32	39.93	48.06	96.09	49.14	45.07	P35908	K22E_HUMAN Keratin, type II cytoskeletal 2 epidermal OS=Homo sapiens GN=KRT2 PE=1 SV=2	29	2.208	0.61563	1.69044	1.30617	15.417	8.70964	6.65278e-05	2.46604	3.53183	47.863	7.24436	1.03158e-05	2.37684	3.04789	41.6869
33	39.81	39.81	72.99	12.69	11.07	P21333	FLNA_HUMAN Filamin-A OS=Homo sapiens GN=FLNA PE=1 SV=4	21	0.879023	0.418129	1.24738	0.544503	1.09648	2.93765	3.17494e-08	1.51356	1.94089	7.44732	2.58226	1.34557e-06	1.45881	1.77011	6.85488
34	38.63	38.79	74.42	13.66	10.98	Q9Y490	TLN1_HUMAN Talin-1 OS=Homo sapiens GN=TLN1 PE=1 SV=3	19	0.654636	0.112263	1.28233	0.122462	0.83946	2.60615	3.27421e-06	1.36773	1.90546	7.65597	2.10863	4.13022e-05	1.35519	1.55597	4.83059
35	37.7	43.04	97.9	65.55	59.24	A2KBC4	A2KBC4_HUMAN Anti-TN-C scFv (Fragment) OS=Homo sapiens PE=2 SV=1	81
36	37.41	37.41	85.92	74.65	69.72	P69905	HBA_HUMAN Hemoglobin subunit alpha OS=Homo sapiens GN=HBA1 PE=1 SV=2	56	3.87258	0.0172768	1.69044	2.29087	7.7983	1.88799	0.0170131	1.38038	1.36773	3.37287	0.49204	0.688722	1.52757	0.12942	0.751623
37	35.16	35.16	81.56	54.76	47.26	O43866	CD5L_HUMAN CD5 antigen-like OS=Homo sapiens GN=CD5L PE=1 SV=1	28	0.461318	0.00188132	1.36773	0.2208	0.630957	0.855067	0.191465	1.09648	0.731139	0.937562	1.03753	0.99957	1.08643	0.954993	1.1272
38	34.01	34.01	97.45	66.81	51.06	A2NUT2	A2NUT2_HUMAN Lambda-chain (AA -20 to 215) OS=Homo sapiens PE=2 SV=1	53	0.672977	0.56106	1.43219	0.301995	0.963829	0.544503	0.356014	1.55597	0.143219	0.847227	1.49968	0.652983	1.28233	1.1695	2.65461
39	33.88	33.91	63.16	25.91	20.24	P07477	TRY1_HUMAN Trypsin-1 OS=Homo sapiens GN=PRSS1 PE=1 SV=1	84
40	32.62	32.63	70.81	46.65	38.52	P01009	A1AT_HUMAN Alpha-1-antitrypsin OS=Homo sapiens GN=SERPINA1 PE=1 SV=3	21	0.751623	0.199536	1.08643	0.679204	0.816582	0.0903649	2.05198e-06	2.77971	0.0183654	0.251189	0.195884	1.26768e-05	1.83654	0.049204	0.359749
41	31.39	31.41	67.85	12.72	10.19	B4E1Z4	B4E1Z4_HUMAN cDNA FLJ55673, highly similar to Complement factor B (EC 3.4.21.47) OS=Homo sapiens PE=2 SV=1	13	1.40605	0.0492884	1.22462	1.14815	1.83654	0.405509	0.0110051	1.55597	0.138038	0.630957	0.440555	0.0137969	1.48594	0.131826	0.654636
42	30.31	30.95	80.86	34.57	22.35	P00747	PLMN_HUMAN Plasminogen OS=Homo sapiens GN=PLG PE=1 SV=2	14	1.43219	0.0434039	1.21339	1.18032	1.99526	0.912011	0.942015	1.24738	0.717794	1.13763	1.13763	0.452052	1.21339	0.937562	1.45881
43	30.28	30.31	71.78	27.8	20.93	P19823	ITIH2_HUMAN Inter-alpha-trypsin inhibitor heavy chain H2 OS=Homo sapiens GN=ITIH2 PE=1 SV=2	20	1.18032	0.868834	1.19124	0.990832	1.40605	1.19124	0.489493	1.18032	1.00925	1.43219	0.731139	0.405282	1.23595	0.519996	0.903649
44	30.08	30.13	77.83	25.14	25.14	P19827	ITIH1_HUMAN Inter-alpha-trypsin inhibitor heavy chain H1 OS=Homo sapiens GN=ITIH1 PE=1 SV=3	23	0.937562	0.968551	1.1695	0.801678	1.09648	0.801678	0.593731	1.21339	0.559758	0.972747	0.608135	0.129041	1.36773	0.222844	0.831764
45	28.49	30.51	71.32	23.82	23.82	Q4W5C3	Q4W5C3_HUMAN Kallikrein B, plasma (Fletcher factor) 1, isoform CRA_b OS=Homo sapiens GN=KLKB1 PE=2 SV=1	17	0.591562	0.0161215	1.22462	0.301995	0.724436	0.549541	0.0186142	1.27057	0.260615	0.698232	1.01859	0.925996	1.11686	0.912011	1.14815
46	28.16	51.69	90	43	36.8	Q6N091	Q6N091_HUMAN Putative uncharacterized protein DKFZp686C02220 (Fragment) OS=Homo sapiens GN=DKFZp686C02220 PE=1 SV=1	61
47	25.45	25.45	76.96	25	23.04	P01833	PIGR_HUMAN Polymeric immunoglobulin receptor OS=Homo sapiens GN=PIGR PE=1 SV=4	13	0.895365	0.710177	1.27057	0.648634	1.13763	0.559758	0.295179	1.45881	0.201372	0.816582	0.724436	0.544396	1.34276	0.457088	0.972747
48	24.94	24.95	63.61	21.75	20.27	P07225	PROS_HUMAN Vitamin K-dependent protein S OS=Homo sapiens GN=PROS1 PE=1 SV=1	13	1.43219	0.0866899	1.18032	1.21339	1.90546	1.04713	0.696055	1.19124	0.879023	1.25893	0.49204	0.0341059	1.41906	0.199526	0.698232
49	24.74	24.97	86.62	58.53	54.85	O75636	FCN3_HUMAN Ficolin-3 OS=Homo sapiens GN=FCN3 PE=1 SV=2	22	0.895365	0.723414	1.18032	0.691831	1.05682	0.744732	0.284658	1.23595	0.452898	0.92045	0.549541	0.133292	1.33045	0.158489	0.731139
50	24.01	24.37	79.35	18.71	15.05	B2RMS9	B2RMS9_HUMAN Inter-alpha (Globulin) inhibitor H4 (Plasma Kallikrein-sensitive glycoprotein) OS=Homo sapiens GN=ITIH4 PE=2 SV=1	14	1.69044	0.0292625	1.19124	1.41906	2.42103	0.731139	0.318115	1.30617	0.356451	0.954993	0.751623	0.367288	1.18032	0.440555	0.887156
51	21.44	21.44	85.43	29.65	29.65	O14791	APOL1_HUMAN Apolipoprotein L1 OS=Homo sapiens GN=APOL1 PE=1 SV=5	15	0.613762	0.0590079	1.25893	0.461318	0.772681	0.144544	0.000428552	3.34195	0.0369828	0.483059	0.685488	0.174509	1.25893	0.505825	0.862979
52	21.34	22.21	64.26	15.74	14.71	Q1HP67	Q1HP67_HUMAN Lipoprotein, Lp(A) OS=Homo sapiens GN=LPA PE=2 SV=1	14	2.80543	0.0237978	1.67494	1.67494	27.2898	9.12011	0.00508826	2.01372	4.52898	41.6869	7.37904	0.0023114	2.05116	3.59749	43.2514
53	19.94	19.97	69.7	27.92	27.92	P02790	HEMO_HUMAN Hemopexin OS=Homo sapiens GN=HPX PE=1 SV=2	12	1.18032	0.411323	1.15878	1.01859	1.40605	0.510505	0.0532187	1.47231	0.255859	0.751623	0.299226	0.00181721	1.99526	0.0801678	0.597035
54	18.89	32.84	100	69.17	64.17	Q0ZCJ4	Q0ZCJ4_HUMAN Immunglobulin heavy chain variable region (Fragment) OS=Homo sapiens PE=4 SV=1	36	0.660693	0.557723	1.1695	0.544503	0.772681	0.310456	0.27394	1.61436	0.120226	0.501187	0.49204	0.479191	1.30617	0.331131	0.642688
55	18.8	68.34	91.09	70.69	54.89	P00739	HPTR_HUMAN Haptoglobin-related protein OS=Homo sapiens GN=HPR PE=1 SV=2	77	0.474242	0.0595833	1.61436	0.1	0.765597	0.549541	0.126666	1.55597	0.16293	0.855067	1.01859	0.742826	1.48594	0.685488	1.51356
56	18.21	18.31	89.26	29.2	26.45	Q8WVW5	Q8WVW5_HUMAN Putative uncharacterized protein (Fragment) OS=Homo sapiens PE=2 SV=1	9	0.0862979	0.0347506	6.25173	0.0293765	0.539511	1.70608	0.0773534	1.39316	1.22462	2.51189	1.15878	0.559663	1.38038	0.83946	1.59956
57	18.19	18.25	64.16	11.1	8.735	Q59E99	Q59E99_HUMAN Thrombospondin 1 variant (Fragment) OS=Homo sapiens PE=2 SV=1	8	0.554626	0.0088965	1.20226	0.343558	0.666807	1.1695	0.509188	1.18032	0.990832	1.41906	1.02802	0.929965	1.11686	0.92045	1.1695
58	17.46	17.46	73.27	27.62	27.62	P10909	CLUS_HUMAN Clusterin OS=Homo sapiens GN=CLU PE=1 SV=1	10	0.809096	0.416874	1.22462	0.496592	0.990832	0.461318	0.207397	1.58489	0.0737904	0.731139	0.501187	0.0721332	1.41906	0.140605	0.711214
59	16.55	16.57	70.58	18.49	18.49	P00734	THRB_HUMAN Prothrombin OS=Homo sapiens GN=F2 PE=1 SV=2	9	1.5417	0.0866557	1.28233	1.20226	4.32514	1.38038	0.171317	1.39316	0.990832	2.51189	0.816582	0.916806	1.40605	0.376704	1.14815
60	16.23	113.61	90.53	64.63	56.63	Q5EFE5	Q5EFE5_HUMAN Anti-RhD monoclonal T125 gamma1 heavy chain OS=Homo sapiens PE=2 SV=1	145
61	16.01	16.01	97.79	37.85	27.76	P02649	APOE_HUMAN Apolipoprotein E OS=Homo sapiens GN=APOE PE=1 SV=1	8	0.691831	0.0740377	1.28233	0.390841	0.887156	0.648634	0.0489979	1.41906	0.30479	0.92045	0.487529	0.00807699	1.52757	0.109648	0.744732
62	15.94	21.46	85.59	25	22.88	P02533	K1C14_HUMAN Keratin, type I cytoskeletal 14 OS=Homo sapiens GN=KRT14 PE=1 SV=4	16	5.15229	0.0737778	3.19154	1.61436	31.3329	10.666	0.0269046	2.75423	3.87258	57.544	9.54993	0.0333009	3.28095	2.91072	46.9894
63	15.89	26.38	81.46	38.76	28.09	B1AN99	B1AN99_HUMAN Protease, serine, 3 (Fragment) OS=Homo sapiens GN=PRSS3 PE=3 SV=1	46
64	15.81	17.88	59.98	5.036	4.047	P12259	FA5_HUMAN Coagulation factor V OS=Homo sapiens GN=F5 PE=1 SV=3	8	0.672977	0.0748729	1.38038	0.248886	0.928966	1.0666	0.700982	1.33045	0.801678	1.41906	1.04713	0.855892	1.30617	0.801678	1.38038
65	14.75	14.77	56.63	23.13	21.45	B4DPP8	B4DPP8_HUMAN cDNA FLJ53075, highly similar to Kininogen-1 OS=Homo sapiens PE=2 SV=1	7	1.39316	0.329292	1.25893	1.10662	1.90546	1.30617	0.808979	1.34276	0.972747	1.80302	0.912011	0.414188	1.34276	0.679204	1.22462
66	14.03	14.14	69.06	43.88	38.85	Q86SX2	Q86SX2_HUMAN Full-length cDNA clone CS0DL004YM19 of B cells (Ramos cell line) of Homo sapiens (human) (Fragment) OS=Homo sapiens PE=2 SV=1	13
67	13.72	13.75	59.48	10.11	7.988	P08514	ITA2B_HUMAN Integrin alpha-IIb OS=Homo sapiens GN=ITGA2B PE=1 SV=3	6	1.11686	0.852762	1.51356	0.737904	1.49968	2.12814	0.00881551	1.44544	1.47231	5.01187	1.41906	0.211443	1.31826	1.07647	2.35505
68	13.68	13.7	66.1	21.71	12.76	B2R8I2	B2R8I2_HUMAN cDNA, FLJ93914, highly similar to Homo sapiens histidine-rich glycoprotein (HRG), mRNA OS=Homo sapiens PE=2 SV=1	7	0.619441	0.702028	1.35519	0.432514	0.83946	0.394457	0.387414	1.75388	0.197697	0.691831	0.296483	0.196748	1.95884	0.147231	0.580764
69	13.57	13.57	69.04	17.57	17.57	P04004	VTNC_HUMAN Vitronectin OS=Homo sapiens GN=VTN PE=1 SV=1	7	0.648634	0.406452	1.33045	0.334195	0.862979	0.972747	0.814363	1.33045	0.724436	1.2942	0.636796	0.407133	1.36773	0.270396	0.870964
70	13.44	13.44	56.7	16.07	16.07	B3KS79	B3KS79_HUMAN cDNA FLJ35730 fis, clone TESTI2003131, highly similar to ALPHA-1-ANTICHYMOTRYPSIN OS=Homo sapiens PE=2 SV=1	7	1.00925	0.90263	1.19124	0.847227	1.20226	0.505825	0.0649191	1.2942	0.229087	0.654636	0.383707	0.0226563	1.48594	0.0597035	0.570164
71	13.41	13.41	66.12	26.12	26.12	P02747	C1QC_HUMAN Complement C1q subcomponent subunit C OS=Homo sapiens GN=C1QC PE=1 SV=3	7	1.05682	0.771685	1.33045	0.794328	1.43219	1.07647	0.690515	1.33045	0.809096	1.48594	0.539511	0.0859304	1.51356	0.143219	0.816582
72	13.25	18.9	85.08	18.64	17.8	P13647	K2C5_HUMAN Keratin, type II cytoskeletal 5 OS=Homo sapiens GN=KRT5 PE=1 SV=3	9	1.78649	0.314266	1.58489	1.1272	31.9154	4.20727	0.0609881	1.87068	2.24905	54.4503	2.70396	0.13179	2.48886	1.08643	39.4457
73	12.52	131.58	95.14	67.01	64.71	P04220	MUCB_HUMAN Ig mu heavy chain disease protein OS=Homo sapiens PE=1 SV=1	309
74	12.5	12.5	72.96	50.31	36.48	P01591	IGJ_HUMAN Immunoglobulin J chain OS=Homo sapiens GN=IGJ PE=1 SV=4	16	0.765597	0.753067	1.19124	0.57544	0.912011	1.95884	0.0263252	1.27057	1.5417	2.72898	2.75423	0.00755448	1.33045	2.07014	3.98107
75	12.24	12.3	69.57	15.12	9.641	B7Z550	B7Z550_HUMAN cDNA FLJ59731, highly similar to Complement component C8 beta chain OS=Homo sapiens GN=C8B PE=2 SV=1	6	0.831764	0.671084	1.21339	0.636796	1.00925	0.436516	0.0193886	1.57036	0.110662	0.685488	0.390841	0.0120487	1.49968	0.102802	0.586138
76	12.21	12.21	58.31	36.62	20.56	P27169	PON1_HUMAN Serum paraoxonase/arylesterase 1 OS=Homo sapiens GN=PON1 PE=1 SV=2	6	0.751623	0.257912	1.30617	0.57544	0.981748	0.413047	0.0150198	1.48594	0.169044	0.613762	0.233346	0.0163795	1.95884	0.0413047	0.457088
77	12.13	12.13	52.91	30.04	30.04	P02743	SAMP_HUMAN Serum amyloid P-component OS=Homo sapiens GN=APCS PE=1 SV=2	6	1.35519	0.288606	1.23595	1.09648	1.85353	0.77983	0.36434	1.41906	0.474242	1.10662	0.636796	0.328289	1.45881	0.296483	0.928966
78	11.67	97.77	86.49	47.49	44.59	Q6N030	Q6N030_HUMAN Putative uncharacterized protein DKFZp686I15212 OS=Homo sapiens GN=DKFZp686I15212 PE=1 SV=1	95	0.724436	0.671737	1.2942	0.505825	0.937562	0.331131	0.160614	1.6293	0.114815	0.539511	0.194089	0.124749	2.0893	0.0293765	0.405509
79	11.06	11.06	58.38	14.75	13.33	P04217	A1BG_HUMAN Alpha-1B-glycoprotein OS=Homo sapiens GN=A1BG PE=1 SV=3	5	1.39316	0.256599	1.23595	1.1272	2.208	0.648634	0.996668	1.57036	0.201372	1.01859	0.654636	0.350949	1.36773	0.157036	0.895365
80	10.72	10.73	86.51	25.33	21.38	P02686	MBP_HUMAN Myelin basic protein OS=Homo sapiens GN=MBP PE=1 SV=3	5	1.07647	0.707845	1.7378	0.619441	6.13762	14.1906	1.19426e-05	1.97697	7.17794	66.0693	8.87156	5.22891e-05	1.88799	4.69894	57.544
81	10.44	12.55	80.92	49.62	43.51	Q0ZCH6	Q0ZCH6_HUMAN Immunglobulin heavy chain variable region (Fragment) OS=Homo sapiens PE=4 SV=1	9	0.608135	0.459999	1.48594	0.322107	0.903649	0.465586	0.201293	1.52757	0.134276	0.711214	0.49204	0.302859	1.75388	0.159956	0.862979
82	10.38	10.49	61.75	12.16	11.2	P00488	F13A_HUMAN Coagulation factor XIII A chain OS=Homo sapiens GN=F13A1 PE=1 SV=4	6	1.04713	0.855321	1.1695	0.895365	1.22462	1.23595	0.0612205	1.28233	0.963829	1.59956	1.09648	0.673711	1.24738	0.879023	1.36773
83	10.33	10.42	70.68	40.6	40.6	P06313	KV403_HUMAN Ig kappa chain V-IV region JI OS=Homo sapiens PE=4 SV=1	15	0.564937	0.388976	1.49968	0.277971	0.847227	1.34276	0.639903	1.33045	1.00925	1.80302	1.07647	0.94334	1.2942	0.831764	1.40605
84	10.16	10.16	70.57	18.32	18.32	Q5UGI6	Q5UGI6_HUMAN Serine/cysteine proteinase inhibitor clade G member 1 splice variant 2 (Fragment) OS=Homo sapiens GN=SERPING1 PE=2 SV=1	5	1.09648	0.373264	1.45881	0.751623	1.55597	0.704693	0.391733	1.22462	0.349945	0.862979	0.409261	0.0236839	1.75388	0.0636796	0.717794
85	10.09	10.1	58.76	13.81	13.81	Q53GY3	Q53GY3_HUMAN Angiotensinogen variant (Fragment) OS=Homo sapiens PE=2 SV=1	5	0.772681	0.50424	1.27057	0.559758	0.981748	0.42462	0.136731	1.78649	0.140605	0.758578	0.510505	0.180228	1.61436	0.177011	0.824138
86	10.01	26.7	75.54	54.51	45.92	Q6GMW4	Q6GMW4_HUMAN IGL@ protein OS=Homo sapiens GN=IGL@ PE=1 SV=1	45	0.946237	0.907107	1.24738	0.758578	1.18032	1.03753	0.897096	1.69044	0.613762	1.77011	1.99526	0.346969	1.31826	1.51356	2.75423
87	9.96	9.97	78.88	26.69	23.51	P02746	C1QB_HUMAN Complement C1q subcomponent subunit B OS=Homo sapiens GN=C1QB PE=1 SV=2	7	1.15878	0.543119	1.23595	0.937562	1.52757	0.954993	0.902236	1.27057	0.744732	1.21339	0.758578	0.620865	1.24738	0.515229	0.946237
88	9.71	9.82	61.01	11.53	11.53	Q8TCF0	Q8TCF0_HUMAN LBP protein OS=Homo sapiens GN=LBP PE=2 SV=1	5	1.40605	0.38727	1.33045	1.05682	2.01372	0.824138	0.976745	1.52757	0.515229	1.25893	0.444631	0.0668624	1.61436	0.122462	0.717794
89	9.58	29.46	80.83	52.08	40	Q65ZC9	Q65ZC9_HUMAN Single-chain Fv (Fragment) OS=Homo sapiens GN=scFv PE=1 SV=1	29
90	9.5	61.5	76.89	43.91	38.03	Q6MZX7	Q6MZX7_HUMAN Putative uncharacterized protein DKFZp686M24218 OS=Homo sapiens GN=DKFZp686M24218 PE=1 SV=1	73	1.18032	0.766063	1.13763	1.03753	1.40605	0.630957	0.610877	1.38038	0.319154	0.870964	0.405509	0.399081	1.44544	0.0787046	0.586138
91	9.33	9.35	57.37	9.156	9.156	P48740	MASP1_HUMAN Mannan-binding lectin serine protease 1 OS=Homo sapiens GN=MASP1 PE=1 SV=3	5	0.963829	0.938933	1.11686	0.862979	1.07647	1.01859	0.735741	1.1272	0.903649	1.14815	0.990832	0.968086	1.11686	0.887156	1.10662
92	9.28	9.35	66.86	6.189	6.189	Q13201	MMRN1_HUMAN Multimerin-1 OS=Homo sapiens GN=MMRN1 PE=1 SV=3	5	0.487529	0.0801498	1.6293	0.105682	0.794328	0.903649	0.529877	1.48594	0.544503	1.34276	0.636796	0.309019	1.52757	0.258226	0.972747
93	8.94	8.98	60.13	20.89	16.67	P02774	VTDB_HUMAN Vitamin D-binding protein OS=Homo sapiens GN=GC PE=1 SV=1	5	1.1272	0.440803	1.15878	0.972747	1.2942	0.912011	0.624071	1.35519	0.679204	1.23595	0.928966	0.607852	1.27057	0.737904	1.18032
94	8.68	10.2	60.79	0.1456	0.02329	Q8WZ42	TITIN_HUMAN Titin OS=Homo sapiens GN=TTN PE=1 SV=2	1	0.685488	0.663506	1.27057	0.505825	0.870964	0.772681	0.757643	1.25893	0.60256	0.972747	1.55597	0.560206	1.27057	1.22462	1.99526
95	8.67	8.67	52.82	10.13	8.472	P06276	CHLE_HUMAN Cholinesterase OS=Homo sapiens GN=BCHE PE=1 SV=1	5	1.67494	0.394512	1.27057	1.31826	4.16869	0.554626	0.276631	1.8197	0.253513	1.00925	0.501187	0.36648	1.95884	0.0457088	0.981748
96	8.59	21.38	88.89	63.25	63.25	A6NKN1	A6NKN1_HUMAN Putative uncharacterized protein ENSP00000375035 OS=Homo sapiens PE=4 SV=1	21	0.772681	0.605173	1.15878	0.597035	0.895365	0.549541	0.116896	1.28233	0.251189	0.704693	0.772681	0.531373	1.15878	0.586138	0.895365
97	8.29	8.4	69.87	6.184	6.184	P02786	TFR1_HUMAN Transferrin receptor protein 1 OS=Homo sapiens GN=TFRC PE=1 SV=2	5	1.35519	0.0610168	1.30617	1.03753	2.03236	1.14815	0.635806	1.25893	0.912011	1.58489	1.02802	0.881246	1.52757	0.672977	1.55597
98	8.2	27.01	89.39	53.79	50	A8MUN6	A8MUN6_HUMAN Putative uncharacterized protein ENSP00000381660 (Fragment) OS=Homo sapiens PE=4 SV=2	53	0.666807	0.63164	1.1695	0.515229	0.77983	0.416869	0.418436	1.30617	0.2208	0.544503	0.672977	0.61448	1.1695	0.529663	0.787046
99	8.2	8.24	75.72	25.24	18.53	Q15485	FCN2_HUMAN Ficolin-2 OS=Homo sapiens GN=FCN2 PE=1 SV=2	5	1.0666	0.903173	1.38038	0.772681	1.47231	1.34276	0.508905	1.38038	0.972747	1.85353	0.928966	0.991041	1.5417	0.608135	1.43219
100	8.19	8.79	75.76	54.55	46.46	A2MYD0	A2MYD0_HUMAN V1-17 protein (Fragment) OS=Homo sapiens GN=V1-17 PE=4 SV=1	5	0.990832	0.924594	1.14815	0.862979	1.13763	1.14815	0.660715	1.15878	0.990832	1.31826	1.19124	0.819958	1.14815	1.03753	1.36773
101	8.12	8.13	54.6	5.567	5.567	P13671	CO6_HUMAN Complement component C6 OS=Homo sapiens GN=C6 PE=1 SV=3	4	0.990832	0.973172	1.11686	0.887156	1.10662	0.92045	0.530335	1.11686	0.824138	1.02802	0.963829	0.634522	1.13763	0.847227	1.09648
102	8.11	10.67	80.87	59.13	59.13	P04433	KV309_HUMAN Ig kappa chain V-III region VG (Fragment) OS=Homo sapiens PE=1 SV=1	11	0.972747	0.911712	1.18032	0.824138	1.14815	0.912011	0.916262	1.18032	0.772681	1.07647	1.0666	0.902933	1.18032	0.903649	1.25893
103	8.03	112.21	92.42	60	57.47	Q6MZQ6	Q6MZQ6_HUMAN Putative uncharacterized protein DKFZp686G11190 OS=Homo sapiens GN=DKFZp686G11190 PE=1 SV=1	177
104	7.99	21.76	87.41	21.1	18.26	P48668	K2C6C_HUMAN Keratin, type II cytoskeletal 6C OS=Homo sapiens GN=KRT6C PE=1 SV=3	10	2.10863	0.266599	1.78649	1.18032	41.3047	5.44503	0.0514221	1.80302	3.01995	67.2977	3.56451	0.0905447	1.75388	2.03236	58.0764
105	7.94	8.16	62.77	8.013	6.511	P43652	AFAM_HUMAN Afamin OS=Homo sapiens GN=AFM PE=1 SV=1	4	1.21339	0.452136	1.30617	0.928966	1.87068	0.343558	0.185702	1.94089	0.103753	0.666807	0.383707	0.0953718	1.65959	0.0963829	0.636796
106	7.88	7.9	59.59	12.84	9.76	P07357	CO8A_HUMAN Complement component C8 alpha chain OS=Homo sapiens GN=C8A PE=1 SV=2	4	0.809096	0.56692	1.45881	0.474242	1.18032	0.394457	0.214686	1.97697	0.0654636	0.77983	0.325087	0.133497	2.12814	0.0349945	0.691831
107	7.87	10.06	81.2	43.59	35.9	P06309	KV205_HUMAN Ig kappa chain V-II region GM607 (Fragment) OS=Homo sapiens PE=4 SV=1	15	0.765597	0.632564	2.10863	0.366438	1.61436	0.887156	0.823014	2.0893	0.42462	1.85353	0.549541	0.371724	2.0893	0.260615	1.14815
108	7.4	7.44	69.89	13.07	13.07	P02760	AMBP_HUMAN Protein AMBP OS=Homo sapiens GN=AMBP PE=1 SV=1	5	1.45881	0.3609	1.33045	1.09648	4.16869	1.35519	0.550531	1.36773	0.990832	2.48886	1.08643	0.494581	1.31826	0.824138	1.57036
109	6.98	64.21	94.05	51.13	47.43	Q6ZVX0	Q6ZVX0_HUMAN cDNA FLJ41981 fis, clone SMINT2011888, highly similar to Protein Tro alpha1 H,myeloma OS=Homo sapiens PE=1 SV=1	70	0.990832	0.993125	1.24738	0.794328	1.23595	0.809096	0.656747	1.83654	0.440555	1.48594	1.14815	0.613637	2.35505	0.487529	2.70396
110	6.94	6.95	68.32	48.51	48.51	P02776	PLF4_HUMAN Platelet factor 4 OS=Homo sapiens GN=PF4 PE=1 SV=2	4	0.483059	0.290125	1.49968	0.161436	0.724436	1.15878	0.68108	1.48594	0.77983	1.78649	0.465586	0.282237	1.61436	0.169044	0.751623
111	6.68	6.8	70.98	2.235	0.8184	P12111	CO6A3_HUMAN Collagen alpha-3(VI) chain OS=Homo sapiens GN=COL6A3 PE=1 SV=4	2	1.25893	0.81177	2.18776	0.57544	3.0761	1.88799	0.272073	1.49968	1.25893	3.40408	2.10863	0.274933	1.75388	1.20226	4.96592
112	6.63	6.63	69.4	14.19	8.426	P68363	TBA1B_HUMAN Tubulin alpha-1B chain OS=Homo sapiens GN=TUBA1B PE=1 SV=1	3	0.648634	0.321895	2.63027	0.246604	1.70608	1.09648	0.762988	5.19996	0.210863	5.70164	0.831764	0.62235	5.7544	0.144544	4.7863
113	6.57	26.16	81.63	48.98	45.58	Q9Y509	Q9Y509_HUMAN VH3 protein (Fragment) OS=Homo sapiens GN=VH3 PE=1 SV=1	23	1.40605	0.701201	9.12011	0.15417	12.8233	0.283139	0.266836	9.63829	0.0325087	2.72898	0.717794	0.555463	12.7057	0.0608135	9.12011
114	6.5	7.26	73.15	51.85	44.44	Q9UL83	Q9UL83_HUMAN Myosin-reactive immunoglobulin light chain variable region (Fragment) OS=Homo sapiens PE=1 SV=1	6	0.77983	0.489513	1.48594	0.401791	1.15878	0.524807	0.390611	1.77011	0.104713	0.928966	1.1272	0.493782	1.44544	0.77983	1.70608
115	6.38	6.38	75	47	20	P02652	APOA2_HUMAN Apolipoprotein A-II OS=Homo sapiens GN=APOA2 PE=1 SV=1	2	0.608135	0.102682	1.27057	0.363078	0.772681	0.47863	0.0243992	1.38038	0.212814	0.660693	0.648634	0.152536	1.36773	0.37325	0.887156
116	6.37	6.41	62.72	8.621	8.621	P01008	ANT3_HUMAN Antithrombin-III OS=Homo sapiens GN=SERPINC1 PE=1 SV=1	4	1.08643	0.683687	1.72187	0.630957	1.87068	1.38038	0.605326	1.61436	0.855067	2.58226	0.42462	0.103021	1.83654	0.0474242	0.77983
117	6.31	6.35	44.6	1.214	0.9538	P78509	RELN_HUMAN Reelin OS=Homo sapiens GN=RELN PE=1 SV=2	3	0.92045	0.780482	1.20226	0.765597	1.10662	1.1272	0.639108	1.27057	0.887156	1.43219	0.990832	0.799776	1.31826	0.758578	1.30617
118	6.26	23.39	93.88	79.59	71.43	A2J1N4	A2J1N4_HUMAN Rheumatoid factor RF-IP24 (Fragment) OS=Homo sapiens PE=2 SV=1	17	0.529663	0.356708	2.10863	0.253513	1.11686	0.57544	0.399905	2.10863	0.275423	1.21339	0.77983	0.654219	2.0893	0.37325	1.6293
119	6.09	17.1	100	56.2	39.67	Q9UL71	Q9UL71_HUMAN Myosin-reactive immunoglobulin heavy chain variable region (Fragment) OS=Homo sapiens PE=1 SV=1	20
120	6.08	32.55	76.39	58.37	49.79	Q8N5F4	Q8N5F4_HUMAN IGL@ protein OS=Homo sapiens GN=IGL@ PE=2 SV=1	54	1.48594	0.525011	1.58489	0.937562	2.72898	0.816582	0.78918	1.52757	0.356451	1.24738	1.77011	0.259226	1.64437	1.07647	3.40408
121	6.04	32.67	89.83	59.32	50.85	Q6GMX4	Q6GMX4_HUMAN IGL@ protein OS=Homo sapiens GN=IGL@ PE=2 SV=1	53	0.809096	0.754664	2.58226	0.313329	2.0893	1.07647	0.832935	2.0893	0.515229	2.24905	1.28233	0.604074	2.10863	0.608135	2.67917
122	6	8.07	86.32	34.19	34.19	C9JB93	C9JB93_HUMAN Putative uncharacterized protein ENSP00000417427 OS=Homo sapiens PE=4 SV=1	8
123	5.77	19.62	100	51.28	47.01	A6NKU8	A6NKU8_HUMAN Putative uncharacterized protein ENSP00000375015 OS=Homo sapiens PE=4 SV=1	17	0.642688	0.309263	2.0893	0.30479	1.34276	0.772681	0.501206	2.10863	0.369828	1.6293	0.887156	0.738317	6.79204	0.131826	6.0256
124	5.69	5.73	64.15	5.446	5.446	P05160	F13B_HUMAN Coagulation factor XIII B chain OS=Homo sapiens GN=F13B PE=1 SV=3	3	0.83946	0.402051	1.43219	0.586138	1.20226	1.01859	0.952566	1.47231	0.691831	1.49968	0.903649	0.581774	1.27057	0.711214	1.14815
125	5.54	28.91	78.63	60.26	51.71	Q6GMV8	Q6GMV8_HUMAN Putative uncharacterized protein OS=Homo sapiens PE=2 SV=1	46
126	5.52	61.28	83.4	47.98	44.33	Q6ZW64	Q6ZW64_HUMAN cDNA FLJ41552 fis, clone COLON2004478, highly similar to Protein Tro alpha1 H,myeloma OS=Homo sapiens PE=1 SV=1	86
127	5.47	69.4	84.94	63.6	61.09	Q8TCD0	Q8TCD0_HUMAN Putative uncharacterized protein OS=Homo sapiens PE=2 SV=1	188
128	5.42	5.48	64.58	6.65	3.581	Q5T0I2	Q5T0I2_HUMAN Gelsolin (Amyloidosis, Finnish type) OS=Homo sapiens GN=GSN PE=2 SV=1	2	1.00925	0.580608	1.13763	0.887156	1.14815	0.946237	0.807613	1.13763	0.831764	1.07647	0.972747	0.952519	1.1695	0.831764	1.13763
129	5.4	41.07	91.16	77.55	59.18	P02042	HBD_HUMAN Hemoglobin subunit delta OS=Homo sapiens GN=HBD PE=1 SV=2	40	2.46604	0.323232	1.31826	1.87068	3.94457	1.47231	0.578044	1.65959	0.887156	2.67917	1.41906	0.667411	1.41906	1	2.24905
130	5.35	8.07	76.23	24.59	24.59	Q9UL75	Q9UL75_HUMAN Myosin-reactive immunoglobulin heavy chain variable region (Fragment) OS=Homo sapiens PE=2 SV=1	5	0.636796	0.666345	1.38038	0.310456	0.879023	0.363078	0.493975	1.90546	0.0288403	0.691831	0.642688	0.703654	1.35519	0.328095	0.870964
131	5.35	6.25	64.55	0.06405	0	RRRQ8WZ42	TITIN_HUMAN Titin OS=Homo sapiens GN=TTN PE=1 SV=2	0	1.11686	0.643734	2.0893	0.534564	2.33346	1.41906	0.358595	8.55067	0.165959	12.0226	1.77011	0.246236	2.0893	0.847227	3.69828
132	5.3	5.31	78.51	10.75	8.657	P04406	G3P_HUMAN Glyceraldehyde-3-phosphate dehydrogenase OS=Homo sapiens GN=GAPDH PE=1 SV=3	2	0.937562	0.799803	3.43558	0.272898	3.22107	1.0666	0.90959	2.0893	0.510505	2.22844	0.963829	0.914906	3.19154	0.301995	3.0761
133	5.3	5.3	72.65	9.388	9.388	P02745	C1QA_HUMAN Complement C1q subcomponent subunit A OS=Homo sapiens GN=C1QA PE=1 SV=2	4	1.07647	0.785414	1.14815	0.937562	1.24738	1.08643	0.779514	1.18032	0.92045	1.28233	0.879023	0.693869	1.14815	0.765597	1.00925
134	5.24	13.55	78.02	53.85	46.15	Q86YQ1	Q86YQ1_HUMAN Hemoglobin alpha-2 (Fragment) OS=Homo sapiens GN=HBA2 PE=2 SV=1	8	1.44544	0.509971	2.0893	0.691831	3.04789	1.34276	0.576639	2.0893	0.642688	2.83139	1.34276	0.580247	2.0893	0.642688	2.80543
135	5.24	5.3	53.62	4.389	3.084	A8K2T4	A8K2T4_HUMAN cDNA FLJ78207, highly similar to Human complement protein component C7 mRNA OS=Homo sapiens PE=2 SV=1	2	1.47231	0.479163	1.34276	1.09648	2.29087	0.794328	0.367162	1.35519	0.496592	1.07647	1.2942	0.428947	1.23595	1.04713	1.78649
136	5.2	5.22	90.29	27.18	19.42	P62805	H4_HUMAN Histone H4 OS=Homo sapiens GN=HIST1H4A PE=1 SV=2	3	0.831764	0.314031	1.5417	0.539511	1.28233	0.816582	0.281267	1.52757	0.534564	1.24738	0.787046	0.307277	1.24738	0.630957	0.981748
137	5.19	22.74	90.68	66.95	50.85	Q0ZCG6	Q0ZCG6_HUMAN Immunglobulin heavy chain variable region (Fragment) OS=Homo sapiens PE=4 SV=1	23
138	5.01	5.03	76.3	10.19	2.593	Q16610	ECM1_HUMAN Extracellular matrix protein 1 OS=Homo sapiens GN=ECM1 PE=1 SV=2	1	1.04713	0.380368	1.55597	0.672977	1.6293	1.28233	0.0800667	1.55597	0.824138	1.99526	1.20226	0.214416	1.70608	0.704693	2.05116
139	4.92	4.92	76.36	25.45	12.73	Q53YJ2	Q53YJ2_HUMAN Dermcidin OS=Homo sapiens GN=PIF PE=2 SV=1	2	2.99226	0.336246	1.80302	1.65959	17.2187	5.44503	0.166121	1.5417	3.53183	40.1791	6.19441	0.166424	1.52757	4.05509	43.6516
140	4.9	42.06	87.29	61.3	59.04	Q9UNU2	Q9UNU2_HUMAN Complement protein C4B frameshift mutant (Fragment) OS=Homo sapiens GN=C4B PE=4 SV=1	38
141	4.8	4.8	61.64	7.539	5.543	Q9H4B7	TBB1_HUMAN Tubulin beta-1 chain OS=Homo sapiens GN=TUBB1 PE=1 SV=1	3	0.559758	0.226842	1.64437	0.0954993	0.92045	1.21339	0.743579	1.72187	0.704693	2.05116	1.20226	0.882556	1.55597	0.772681	1.99526
142	4.75	5.77	87.5	40.83	30.83	C9JVV8	C9JVV8_HUMAN Putative uncharacterized protein ENSP00000419300 OS=Homo sapiens PE=4 SV=1	3	1.02802	0.862474	1.38038	0.744732	1.41906	0.847227	0.797903	1.38038	0.613762	1.1695	1.14815	0.682806	1.38038	0.831764	1.58489
143	4.68	53.51	94.95	52.16	47.36	Q9NPP6	Q9NPP6_HUMAN Immunoglobulin heavy chain variant (Fragment) OS=Homo sapiens PE=2 SV=1	63
144	4.67	4.67	58.45	6.925	4.684	P08697	A2AP_HUMAN Alpha-2-antiplasmin OS=Homo sapiens GN=SERPINF2 PE=1 SV=3	2	1.05682	0.484872	1.67494	0.630957	1.78649	0.731139	0.287811	1.64437	0.366438	1.20226	0.349945	0.124797	1.57036	0.0201372	0.549541
145	4.64	4.67	84.85	18.79	14.55	A8K486	A8K486_HUMAN Peptidyl-prolyl cis-trans isomerase OS=Homo sapiens PE=2 SV=1	2	1.95884	0.147638	1.85353	1.05682	12.2462	7.04693	0.00654811	1.78649	3.94457	46.1318	5.44503	0.0106777	1.99526	2.72898	35.9749
146	4.61	16.18	99.19	56.91	37.4	B6EDE2	B6EDE2_HUMAN Epididymis luminal protein 180 (Fragment) OS=Homo sapiens GN=HEL180 PE=2 SV=1	12
147	4.5	5.41	85.34	42.24	23.28	P04434	KV310_HUMAN Ig kappa chain V-III region VH (Fragment) OS=Homo sapiens PE=4 SV=1	6	0.765597	0.63328	2.0893	0.366438	1.59956	0.731139	0.577823	2.0893	0.349945	1.52757	0.698232	0.537079	2.0893	0.334195	1.45881
148	4.45	17.75	95.92	37.76	37.76	A2J1M2	A2J1M2_HUMAN Rheumatoid factor RF-IP9 (Fragment) OS=Homo sapiens PE=2 SV=1	35	1.03753	0.892841	1.24738	0.831764	1.2942	1.00925	0.970844	1.33045	0.758578	1.34276	0.990832	0.991238	1.5417	0.642688	1.52757
149	4.4	6.4	75	38.89	32.41	P01598	KV106_HUMAN Ig kappa chain V-I region EU OS=Homo sapiens PE=1 SV=1	13	0.831764	0.734002	2.0893	0.398107	1.7378	0.870964	0.801712	2.0893	0.416869	1.8197	0.981748	0.977921	2.0893	0.469894	2.05116
150	4.32	4.34	56.35	4.114	4.114	P02748	CO9_HUMAN Complement component C9 OS=Homo sapiens GN=C9 PE=1 SV=2	2	1.41906	0.702511	1.39316	1.01859	2.24905	0.912011	0.790671	1.77011	0.47863	1.61436	0.390841	0.183651	2.12814	0.0409261	0.831764
151	4.26	4.29	50.3	5.01	3.206	P05546	HEP2_HUMAN Heparin cofactor 2 OS=Homo sapiens GN=SERPIND1 PE=1 SV=3	2	1.72187	0.400146	1.67494	1.02802	2.85759	0.524807	0.629111	1.69044	0.270396	0.887156	0.420727	0.746974	1.77011	0.0963829	0.744732
152	4.16	48.52	77.88	56.97	50.91	B9ZVL9	B9ZVL9_HUMAN Putative uncharacterized protein ENSP00000374988 (Fragment) OS=Homo sapiens PE=4 SV=1	64
153	4.09	26.34	99.14	56.9	52.59	A6NHF5	A6NHF5_HUMAN Putative uncharacterized protein ENSP00000375011 OS=Homo sapiens PE=4 SV=1	48	1	0.982926	2.0893	0.47863	2.0893	1.00925	0.967834	2.0893	0.483059	2.10863	1.21339	0.691866	2.0893	0.580764	2.53513
154	4.09	4.09	77.78	19.19	19.19	Q5NV84	Q5NV84_HUMAN V1-3 protein (Fragment) OS=Homo sapiens GN=IGLV2-11 PE=4 SV=1	4
155	4.04	4.04	74.2	8.986	8.986	P02749	APOH_HUMAN Beta-2-glycoprotein 1 OS=Homo sapiens GN=APOH PE=1 SV=3	2	0.903649	0.679158	2.10863	0.432514	1.90546	0.981748	0.753784	2.88403	0.340408	2.83139	0.895365	0.928994	2.44343	0.366438	2.18776
156	4.02	217.36	87.68	60.89	57.81	B7ZLE5	B7ZLE5_HUMAN FN1 protein OS=Homo sapiens GN=FN1 PE=2 SV=1	230
157	4	22.47	99.17	54.17	50	A2NYQ9	A2NYQ9_HUMAN Anti-folate binding protein (Fragment) OS=Homo sapiens GN=HuVH8B VH PE=2 SV=1	28
158	4	8.76	83	30	30	A2J1P0	A2J1P0_HUMAN Rheumatoid factor RF-IP16 (Fragment) OS=Homo sapiens PE=2 SV=1	11	0.824138	0.410804	1.14815	0.717794	0.946237	0.870964	0.525346	1.22462	0.704693	1.0666	0.847227	0.410585	1.19124	0.711214	1.00925
159	4	4.02	72.45	18.37	18.37	Q5NV83	Q5NV83_HUMAN V3-3 protein (Fragment) OS=Homo sapiens GN=IGLV7-46 PE=2 SV=1	2	0.83946	0.75561	1.21339	0.648634	1.01859	1.04713	0.975884	1.28233	0.816582	1.35519	1.33045	0.705859	1.28233	1.03753	1.85353
160	4	4.01	70.71	29.29	29.29	Q5NV65	Q5NV65_HUMAN V1-5 protein (Fragment) OS=Homo sapiens GN=IGLV2-18 PE=4 SV=1	2	1.18032	0.722342	2.0893	0.564937	2.48886	1.18032	0.646107	4.28549	0.275423	5.05825	1.94089	0.33463	2.10863	0.92045	4.05509
161	4	4.01	43.75	30.36	30.36	P01613	KV121_HUMAN Ig kappa chain V-I region Ni OS=Homo sapiens PE=1 SV=1	4
162	3.94	18.09	84.14	19.87	19.87	P08779	K1C16_HUMAN Keratin, type I cytoskeletal 16 OS=Homo sapiens GN=KRT16 PE=1 SV=4	14	1.21339	0.904696	1.94089	0.625173	2.75423	5.15229	0.0514224	1.48594	3.46737	18.8799	2.80543	0.136684	1.43219	1.95884	9.37562
163	3.87	3.88	72.4	5.363	5.363	B7ZM33	B7ZM33_HUMAN Peptidoglycan recognition protein 2 OS=Homo sapiens GN=PGLYRP2 PE=2 SV=1	2	1	0.976073	1.38038	0.724436	1.38038	1.01859	0.936856	2.1677	0.469894	2.208	0.887156	0.618532	1.47231	0.60256	1.30617
164	3.85	3.85	76.32	24.56	24.56	P06702	S10A9_HUMAN Protein S100-A9 OS=Homo sapiens GN=S100A9 PE=1 SV=1	2	1.18032	0.885311	2.33346	0.505825	4.7863	5.15229	0.084303	2.10863	2.44343	39.4457	3.66438	0.136767	2.0893	1.75388	28.0543
165	3.83	4.01	59.92	4.726	4.726	P06576	ATPB_HUMAN ATP synthase subunit beta, mitochondrial OS=Homo sapiens GN=ATP5B PE=1 SV=3	3
166	3.78	5.06	62.25	6.373	4.657	O14556	G3PT_HUMAN Glyceraldehyde-3-phosphate dehydrogenase, testis-specific OS=Homo sapiens GN=GAPDHS PE=1 SV=2	3	0.765597	0.618338	1.38038	0.554626	1.05682	0.731139	0.431433	1.38038	0.529663	1.00925	0.831764	0.688336	1.38038	0.60256	1.14815
167	3.76	4.46	73.19	6.262	5.284	B4DRT3	B4DRT3_HUMAN Pyruvate kinase OS=Homo sapiens PE=2 SV=1	2	1.07647	0.721906	2.0893	0.515229	2.24905	2.12814	0.18474	2.55859	0.831764	5.44503	2.12814	0.18453	2.0893	1.01859	4.48745
168	3.74	13.73	100	53.91	48.7	P01767	HV306_HUMAN Ig heavy chain V-III region BUT OS=Homo sapiens PE=1 SV=1	16
169	3.7	7.74	89.74	49.57	49.57	C9J327	C9J327_HUMAN Putative uncharacterized protein ENSP00000417344 OS=Homo sapiens PE=4 SV=1	21	1	0.982739	2.0893	0.47863	2.0893	1.25893	0.520391	2.10863	0.597035	2.63027	1.01859	0.922737	2.0893	0.487529	2.12814
170	3.62	17.57	81.9	57.76	53.45	P01781	HV320_HUMAN Ig heavy chain V-III region GAL OS=Homo sapiens PE=1 SV=1	20
171	3.58	3.61	68.88	4.979	4.979	Q8NF20	Q8NF20_HUMAN FLJ00382 protein (Fragment) OS=Homo sapiens GN=FLJ00382 PE=1 SV=1	2	0.383707	0.279648	1.52757	0.224905	0.586138	0.147231	0.109774	2.99226	0.0510505	0.440555	0.177011	0.25793	3.13329	0.0383707	0.554626
172	3.52	97.73	85.69	68.29	66.67	B4E1B2	B4E1B2_HUMAN cDNA FLJ53691, highly similar to Serotransferrin OS=Homo sapiens PE=2 SV=1	73	1	0.955262	2.0893	0.47863	2.0893	1.01859	0.996291	2.67917	0.380189	2.72898	0.758578	0.614717	2.10863	0.363078	1.59956
173	3.43	16.51	79.13	44.35	25.22	P01780	HV319_HUMAN Ig heavy chain V-III region JON OS=Homo sapiens PE=1 SV=1	9	0.83946	0.659711	2.0893	0.401791	1.75388	0.698232	0.410975	3.28095	0.214783	2.29087	0.731139	0.451537	5.05825	0.145881	3.69828
174	3.42	21.14	91.67	59.52	58.33	Q86W18	Q86W18_HUMAN Protease serine 1 (Fragment) OS=Homo sapiens GN=PRSS1 PE=2 SV=1	19
175	3.33	113.69	86.45	65.16	62.8	Q6GMX6	Q6GMX6_HUMAN IGH@ protein OS=Homo sapiens GN=IGH@ PE=1 SV=1	145	1.10662	0.831042	2.10863	0.524807	2.31206	1.38038	0.554157	2.0893	0.660693	2.88403	1.44544	0.513546	2.10863	0.685488	3.01995
176	3.3	3.35	80.1	6.21	2.229	Q59GB4	Q59GB4_HUMAN Dihydropyrimidinase-like 2 variant (Fragment) OS=Homo sapiens PE=2 SV=1	1	1.38038	0.500099	1.41906	0.972747	2.208	5.39511	0.0381266	1.69044	3.19154	12.2462	3.83707	0.0595515	1.69044	2.26986	9.72747
177	3.26	47.47	84.94	46.23	43.51	Q7Z379	Q7Z379_HUMAN Putative uncharacterized protein DKFZp686K04218 (Fragment) OS=Homo sapiens GN=DKFZp686K04218 PE=1 SV=1	41
178	3.26	3.27	45.14	1.4	0.6998	O75882	ATRN_HUMAN Attractin OS=Homo sapiens GN=ATRN PE=1 SV=2	1	2.67917	0.381346	1.83654	1.45881	18.8799	1.55597	0.571577	1.83654	0.847227	3.59749	0.946237	0.974507	2.29087	0.409261	2.1677
179	3.16	16.09	78.4	24	24	P06326	HV107_HUMAN Ig heavy chain V-I region Mot OS=Homo sapiens PE=1 SV=1	32
180	3.15	62.29	89.03	44.72	39.96	Q6MZX9	Q6MZX9_HUMAN Putative uncharacterized protein DKFZp686M08189 OS=Homo sapiens GN=DKFZp686M08189 PE=2 SV=1	67	0.711214	0.551313	2.0893	0.337287	1.48594	0.672977	0.507439	2.10863	0.322107	1.41906	0.559758	0.384317	2.10863	0.267917	1.18032
181	3.11	42.9	89.76	42.77	40.16	Q6N041	Q6N041_HUMAN Putative uncharacterized protein DKFZp686O16217 (Fragment) OS=Homo sapiens GN=DKFZp686O16217 PE=2 SV=1	43
182	3.11	15.32	100	38.79	34.48	P01779	HV318_HUMAN Ig heavy chain V-III region TUR OS=Homo sapiens PE=1 SV=1	36
183	3.02	3.03	70.71	5.051	2.273	P06727	APOA4_HUMAN Apolipoprotein A-IV OS=Homo sapiens GN=APOA4 PE=1 SV=3	1	0.972747	0.705944	1.27057	0.765597	1.23595	0.895365	0.340824	1.35519	0.660693	1.21339	0.937562	0.597541	1.18032	0.794328	1.10662
184	2.99	3.02	47.11	1.115	0.7666	RRRA2PYH4	HFM1_HUMAN Probable ATP-dependent DNA helicase HFM1 OS=Homo sapiens GN=HFM1 PE=1 SV=2	1
185	2.98	2.98	63.14	3.888	1.4	B4DZY8	B4DZY8_HUMAN cDNA FLJ53888, highly similar to Insulin-like growth factor-binding proteincomplex acid labile chain OS=Homo sapiens PE=2 SV=1	1	1.7378	0.255206	17.7011	0.0981748	21.677	1.00925	0.824376	19.0546	0.0529663	18.8799	0.990832	0.910272	18.8799	0.0524807	18.7068
186	2.93	12.86	71.31	42.62	38.52	P01762	HV301_HUMAN Ig heavy chain V-III region TRO OS=Homo sapiens PE=1 SV=1	6
187	2.93	2.94	44.04	5.688	1.835	P22792	CPN2_HUMAN Carboxypeptidase N subunit 2 OS=Homo sapiens GN=CPN2 PE=1 SV=2	1	0.981748	0.909544	1.24738	0.787046	1.22462	0.816582	0.818045	1.40605	0.580764	1.14815	0.648634	0.435482	1.24738	0.519996	0.809096
188	2.9	75.54	86.61	54.16	51.12	Q8NCL6	Q8NCL6_HUMAN cDNA FLJ90170 fis, clone MAMMA1000370, highly similar to Ig alpha-1 chain C region OS=Homo sapiens PE=1 SV=1	99	0.895365	0.839776	2.0893	0.428549	1.87068	1.09648	0.839309	2.0893	0.524807	2.29087	0.870964	0.79468	2.0893	0.416869	1.8197
189	2.85	4.94	73.68	15.79	15.79	C9JYV8	C9JYV8_HUMAN Putative uncharacterized protein ENSP00000413304 OS=Homo sapiens PE=4 SV=1	2	1.07647	0.73335	1.38038	0.77983	1.48594	1.09648	0.719076	1.38038	0.794328	1.51356	1	0.982723	1.38038	0.724436	1.38038
190	2.78	2.98	58.65	0.5381	0	RRRQ14204	DYHC1_HUMAN Cytoplasmic dynein 1 heavy chain 1 OS=Homo sapiens GN=DYNC1H1 PE=1 SV=5	0
191	2.77	2.89	59.09	0.1684	0.1684	Q96PK2	MACF4_HUMAN Microtubule-actin cross-linking factor 1, isoform 4 OS=Homo sapiens GN=MACF1 PE=1 SV=1	1	0.928966	0.918451	1.45881	0.636796	1.35519	0.855067	0.381605	1.97697	0.432514	1.69044	1	0.485523	2.12814	0.469894	2.12814
192	2.76	19.24	70.94	38.46	38.46	A6NK23	A6NK23_HUMAN Putative uncharacterized protein ENSP00000375014 OS=Homo sapiens PE=4 SV=1	36	0.855067	0.703016	1.38038	0.619441	1.18032	0.862979	0.725639	1.38038	0.625173	1.19124	0.981748	0.942189	1.47231	0.666807	1.44544
193	2.72	29.27	100	94.9	63.27	A2J1N2	A2J1N2_HUMAN Rheumatoid factor RF-IP18 (Fragment) OS=Homo sapiens PE=2 SV=1	34
194	2.69	2.71	66.27	14.06	8.434	P60174	TPIS_HUMAN Triosephosphate isomerase OS=Homo sapiens GN=TPI1 PE=1 SV=2	1	1.8197	0.373312	4.28549	0.42462	7.7983	5.10505	0.156086	4.61318	1.10662	23.3346	2.93765	0.198575	28.5759	0.102802	34.0408
195	2.68	2.7	45.36	22.68	14.43	O43234	O43234_HUMAN Rheumatoid factor RF-ET13 (Fragment) OS=Homo sapiens PE=2 SV=1	1
196	2.61	9.53	70.97	29.84	26.61	P01760	HV105_HUMAN Ig heavy chain V-I region WOL OS=Homo sapiens PE=1 SV=1	6
197	2.59	196.55	93.81	76.11	64.6	P01871	IGHM_HUMAN Ig mu chain C region OS=Homo sapiens GN=IGHM PE=1 SV=3	514
198	2.57	2.58	47.47	3.891	2.14	Q07973	CP24A_HUMAN 1,25-dihydroxyvitamin D(3) 24-hydroxylase, mitochondrial OS=Homo sapiens GN=CYP24A1 PE=2 SV=2	1	0.981748	0.918407	1.14815	0.855067	1.1272	1.1272	0.937504	1.22462	0.92045	1.38038	1.2942	0.978012	1.47231	0.879023	1.90546
199	2.55	2.6	61.52	5.76	4.608	P06733	ENOA_HUMAN Alpha-enolase OS=Homo sapiens GN=ENO1 PE=1 SV=2	1	1.07647	0.807706	1.1272	0.954993	1.22462	2.29087	0.183304	1.1695	1.95884	2.67917	1.43219	0.266721	1.1695	1.22462	1.70608
200	2.44	7.39	37.22	2.374	1.117	Q6IE36	OVOS2_HUMAN Ovostatin homolog 2 OS=Homo sapiens GN=OVOS2 PE=2 SV=2	3	0.972747	0.988152	1.64437	0.591562	1.59956	1.22462	0.707196	1.59956	0.765597	1.95884	1.30617	0.590506	1.61436	0.809096	2.10863
201	2.43	23.03	96.52	61.74	55.65	A2J1N6	A2J1N6_HUMAN Rheumatoid factor RF-ET9 (Fragment) OS=Homo sapiens PE=2 SV=1	13	0.855067	0.628091	2.0893	0.409261	1.78649	0.912011	0.86969	3.90841	0.233346	3.56451	0.711214	0.384684	2.0893	0.340408	1.48594
202	2.43	12.86	95.24	60.95	51.43	A0M8Q6	A0M8Q6_HUMAN C7 protein (Fragment) OS=Homo sapiens GN=C7 PE=1 SV=1	30
203	2.39	2.51	64.92	2.41	0	RRRQ9UQ26	RIMS2_HUMAN Regulating synaptic membrane exocytosis protein 2 OS=Homo sapiens GN=RIMS2 PE=1 SV=2	0
204	2.38	14.18	91.73	27.82	24.81	A2NKM7	A2NKM7_HUMAN NANUC-2 heavy chain (Fragment) OS=Homo sapiens PE=2 SV=1	24
205	2.37	25.92	66.4	21.86	12.15	Q3SY19	Q3SY19_HUMAN PRSS1 protein OS=Homo sapiens GN=PRSS1 PE=2 SV=1	76	1.92309	0.341412	2.10863	0.912011	4.01791	4.32514	0.165449	2.10863	2.05116	9.12011	3.19154	0.206489	2.10863	1.51356	6.66807
206	2.36	2.64	65.98	0.4496	0	O95613	PCNT_HUMAN Pericentrin OS=Homo sapiens GN=PCNT PE=1 SV=3	0
207	2.36	2.36	75.78	7.031	7.031	Q71UI9	H2AV_HUMAN Histone H2A.V OS=Homo sapiens GN=H2AFV PE=1 SV=3	1	0.946237	0.894748	2.42103	0.390841	2.29087	1.10662	0.86079	2.22844	0.496592	2.46604	1.0666	0.893882	2.0893	0.510505	2.22844
208	2.33	2.34	58.57	1.611	1.611	RRRQ53GU8	Q53GU8_HUMAN Transforming growth factor, beta-induced, 68kDa variant (Fragment) OS=Homo sapiens PE=2 SV=1	1	0.946237	0.795677	1.38038	0.685488	1.30617	0.895365	0.79773	1.52757	0.586138	1.36773	0.895365	0.871064	2.03236	0.440555	1.8197
209	2.32	2.52	47.74	0.4724	0	RRRQ7Z7G8	VP13B_HUMAN Vacuolar protein sorting-associated protein 13B OS=Homo sapiens GN=VPS13B PE=1 SV=1	0
210	2.32	2.34	55.45	5.607	3.115	Q6MZL2	Q6MZL2_HUMAN Putative uncharacterized protein DKFZp686M0562 (Fragment) OS=Homo sapiens GN=DKFZp686M0562 PE=2 SV=1	1	1	0.998526	1.39316	0.717794	1.39316	1.07647	0.863548	1.24738	0.862979	1.34276	1.02802	0.83757	1.2942	0.794328	1.33045
211	2.29	6.44	98.36	26.23	21.31	A2NYU9	A2NYU9_HUMAN Heavy chain Fab (Fragment) OS=Homo sapiens PE=2 SV=1	3
212	2.28	9.55	82.16	23.94	23.94	P15814	IGLL1_HUMAN Immunoglobulin lambda-like polypeptide 1 OS=Homo sapiens GN=IGLL1 PE=1 SV=1	7
213	2.28	6.59	97.22	39.81	23.15	P01604	KV112_HUMAN Ig kappa chain V-I region Kue OS=Homo sapiens PE=1 SV=1	3	0.870964	0.795261	2.0893	0.416869	1.8197	0.887156	0.756319	2.10863	0.42462	1.87068	0.972747	0.882342	2.93765	0.331131	2.85759
214	2.25	68.98	92.87	49.9	46.44	Q6N092	Q6N092_HUMAN Putative uncharacterized protein DKFZp686K18196 (Fragment) OS=Homo sapiens GN=DKFZp686K18196 PE=1 SV=1	89	0.895365	0.851582	2.0893	0.428549	1.87068	1.1695	0.735032	2.0893	0.559758	2.46604	0.831764	0.554296	2.70396	0.310456	2.24905
215	2.23	2.24	55.6	6	4.2	RRRQ6N091	Q6N091_HUMAN Putative uncharacterized protein DKFZp686C02220 (Fragment) OS=Homo sapiens GN=DKFZp686C02220 PE=1 SV=1	1
216	2.23	2.23	68.37	16.33	16.33	Q5NV88	Q5NV88_HUMAN V1-22 protein (Fragment) OS=Homo sapiens GN=V1-22 PE=4 SV=1	1	1.0666	0.732461	2.0893	0.510505	2.22844	0.981748	0.953112	2.0893	0.469894	2.05116	1.18032	0.511394	2.0893	0.564937	2.46604
217	2.22	17.18	87.79	58.02	42.75	A2NZ55	A2NZ55_HUMAN Variable immnoglobulin anti-estradiol heavy chain (Fragment) OS=Homo sapiens PE=2 SV=1	24
218	2.22	2.28	72.96	0.545	0.545	Q5SNV9	CA167_HUMAN Uncharacterized protein C1orf167 OS=Homo sapiens GN=C1orf167 PE=2 SV=2	1
219	2.2	12.99	95	64	55	P01621	KV303_HUMAN Ig kappa chain V-III region NG9 (Fragment) OS=Homo sapiens PE=1 SV=1	26
220	2.2	3	71.63	0.952	0.495	RRRO15021	MAST4_HUMAN Microtubule-associated serine/threonine-protein kinase 4 OS=Homo sapiens GN=MAST4 PE=1 SV=3	1
221	2.15	2.31	53.23	0.1251	0.1251	Q9NU22	MDN1_HUMAN Midasin OS=Homo sapiens GN=MDN1 PE=1 SV=2	1
222	2.15	2.15	61.46	3.043	3.043	P11597	CETP_HUMAN Cholesteryl ester transfer protein OS=Homo sapiens GN=CETP PE=1 SV=2	1	1.0666	0.881006	2.0893	0.510505	2.22844	1.45881	0.503157	2.0893	0.698232	3.0761	1.19124	0.720369	2.0893	0.570164	2.48886
223	2.13	4.15	87.73	6.25	6.25	P14136	GFAP_HUMAN Glial fibrillary acidic protein OS=Homo sapiens GN=GFAP PE=1 SV=1	2	1.61436	0.433908	2.10863	0.765597	3.40408	4.09261	0.172528	2.12814	1.92309	8.70964	5.29663	0.146171	2.10863	2.51189	11.3763
224	2.13	2.19	45.99	1.427	1.427	P02730	B3AT_HUMAN Band 3 anion transport protein OS=Homo sapiens GN=SLC4A1 PE=1 SV=3	1	0.824138	0.698889	1.38038	0.597035	1.13763	1.33045	0.559817	1.38038	0.963829	1.83654	1.36773	0.659634	1.57036	0.870964	2.14783
225	2.12	2.51	70.05	0.3613	0.3613	RRRO95425	SVIL_HUMAN Supervillin OS=Homo sapiens GN=SVIL PE=1 SV=2	1	1.59956	0.433548	2.0893	0.765597	3.37287	4.44631	0.162294	2.0893	2.12814	9.37562	3.04789	0.213429	2.0893	1.45881	6.36796
226	2.12	2.25	51.42	2.035	1.289	RRRP01023	A2MG_HUMAN Alpha-2-macroglobulin OS=Homo sapiens GN=A2M PE=1 SV=2	1
227	2.12	2.18	55.07	1.501	1.501	RRRQ8TB72	PUM2_HUMAN Pumilio homolog 2 OS=Homo sapiens GN=PUM2 PE=1 SV=2	1
228	2.1	2.16	49.56	1.132	1.132	Q2NKQ1	SGSM1_HUMAN Small G protein signaling modulator 1 OS=Homo sapiens GN=SGSM1 PE=1 SV=2	1
229	2.1	2.14	54.42	1.041	1.041	P35443	TSP4_HUMAN Thrombospondin-4 OS=Homo sapiens GN=THBS4 PE=1 SV=2	1	0.954993	0.957392	1.24738	0.772681	1.19124	0.895365	0.965962	1.65959	0.505825	1.48594	2.31206	0.346421	1.36773	1.69044	3.43558
230	2.09	2.1	64.01	2.351	2.351	P25705	ATPA_HUMAN ATP synthase subunit alpha, mitochondrial OS=Homo sapiens GN=ATP5A1 PE=1 SV=1	1	0.946237	0.93533	2.10863	0.452898	1.99526	0.937562	0.90648	2.0893	0.448745	1.95884	0.816582	0.70684	2.0893	0.390841	1.70608
231	2.08	5.74	72.73	19.01	19.01	A0N5G3	A0N5G3_HUMAN Rheumatoid factor G9 light chain (Fragment) OS=Homo sapiens GN=V<lambda>3 PE=2 SV=1	6	1.39316	0.487992	4.61318	0.301995	6.42688	1.22462	0.628542	2.0893	0.586138	2.55859	0.937562	0.88603	8.01678	0.11695	7.51623
232	2.08	2.24	68.86	0.4677	0.4677	RRRB2RWP3	B2RWP3_HUMAN MYO18B protein OS=Homo sapiens GN=MYO18B PE=2 SV=1	1
233	2.08	2.1	68.53	13.79	6.034	Q6NS36	Q6NS36_HUMAN Ferritin (Fragment) OS=Homo sapiens GN=FTH1 PE=2 SV=1	1	1.45881	0.503649	2.0893	0.698232	3.04789	4.28549	0.166007	2.0893	2.05116	9.0365	3.56451	0.188729	2.0893	1.70608	7.51623
234	2.08	2.09	78.46	6.923	6.923	B2R5G8	B2R5G8_HUMAN Amyloid protein A OS=Homo sapiens PE=2 SV=1	1	1.1695	0.720206	1.34276	0.870964	1.72187	1	0.953779	2.24905	0.444631	2.24905	0.428549	0.268712	2.01372	0.020893	0.862979
235	2.08	2.08	77.18	8.725	8.725	B5BU83	B5BU83_HUMAN Stathmin OS=Homo sapiens GN=STMN1 PE=2 SV=1	1	0.928966	0.901297	3.59749	0.258226	3.34195	1.08643	0.653409	19.5884	0.0554626	19.5884	0.870964	0.615686	19.7697	0.0487528	17.2187
236	2.07	622.7	87.75	64.87	60.57	P04114	APOB_HUMAN Apolipoprotein B-100 OS=Homo sapiens GN=APOB PE=1 SV=1	597
237	2.07	2.15	55.73	0.2794	0.2794	RRRO00555	CAC1A_HUMAN Voltage-dependent P/Q-type calcium channel subunit alpha-1A OS=Homo sapiens GN=CACNA1A PE=1 SV=2	1	1.28233	0.625424	2.0893	0.613762	2.70396	1.65959	0.41277	2.0893	0.794328	3.49945	0.912011	0.869269	2.0893	0.436516	1.90546
238	2.07	2.08	69.51	2.628	1.708	A8K179	A8K179_HUMAN cDNA FLJ76748, highly similar to Homo sapiens TatD DNase domain containing 2 (TATDN2), mRNA OS=Homo sapiens PE=2 SV=1	1
239	2.07	2.07	72.06	8.824	8.824	Q86WX3	AROS_HUMAN Active regulator of SIRT1 OS=Homo sapiens GN=RPS19BP1 PE=1 SV=1	1	0.855067	0.760323	2.0893	0.409261	1.78649	1.23595	0.679346	2.0893	0.591562	2.60615	0.972747	0.870758	3.46737	0.280543	3.37287
240	2.05	9.02	89.92	28.57	24.37	P01775	HV314_HUMAN Ig heavy chain V-III region LAY OS=Homo sapiens PE=1 SV=1	9	1.09648	0.845671	2.10863	0.519996	2.29087	0.765597	0.6339	2.10863	0.366438	1.61436	1.00925	0.97119	2.0893	0.483059	2.10863
241	2.05	8.9	79.49	36.75	34.19	C9K0T6	C9K0T6_HUMAN Putative uncharacterized protein ENSP00000419598 OS=Homo sapiens PE=4 SV=1	5
242	2.05	2.12	38.28	0.3917	0.3917	Q4LDE5	SVEP1_HUMAN Sushi, von Willebrand factor type A, EGF and pentraxin domain-containing protein 1 OS=Homo sapiens GN=SVEP1 PE=1 SV=2	1
243	2.03	2.16	60.5	1.881	1.881	Q8NBH6	Q8NBH6_HUMAN cDNA PSEC0266 fis, clone NT2RP3003649, highly similar to Homo sapiens fibulin-1D mRNA OS=Homo sapiens PE=2 SV=1	1	0.704693	0.544532	1.43219	0.49204	1.00925	1.01859	0.953139	1.38038	0.737904	1.40605	0.862979	0.824945	1.70608	0.505825	1.47231
244	2.03	2.06	54.98	2.607	2.607	RRRC9IYH3	C9IYH3_HUMAN Putative uncharacterized protein ZNF589 OS=Homo sapiens GN=ZNF589 PE=4 SV=1	1
245	2.02	2.06	57.95	2.301	2.301	Q9UQM7	KCC2A_HUMAN Calcium/calmodulin-dependent protein kinase type II subunit alpha OS=Homo sapiens GN=CAMK2A PE=1 SV=1	1	1.2942	0.617091	2.0893	0.619441	2.72898	3.22107	0.203969	2.0893	1.5417	6.79204	2.46604	0.257887	2.0893	1.18032	5.19996
246	2.02	2.05	44.89	1.621	1.621	P09172	DOPO_HUMAN Dopamine beta-hydroxylase OS=Homo sapiens GN=DBH PE=1 SV=3	1	1.67494	0.396665	2.0893	0.801678	3.49945	1.30617	0.704498	6.98232	0.187068	9.12011	1.01859	0.993925	2.0893	0.487529	2.12814
247	2.02	2.05	43.25	3.571	3.571	P20851	C4BPB_HUMAN C4b-binding protein beta chain OS=Homo sapiens GN=C4BPB PE=1 SV=1	1	1.00925	0.904175	2.0893	0.483059	2.10863	0.862979	0.746946	2.10863	0.413047	1.8197	0.809096	0.719663	2.10863	0.387258	1.70608
248	2.02	2.03	69.71	5.394	5.394	C9J8N4	C9J8N4_HUMAN Putative uncharacterized protein SRPK1 OS=Homo sapiens GN=SRPK1 PE=4 SV=1	1
249	2.01	169.06	100	82.19	79.96	B7WNR0	B7WNR0_HUMAN Putative uncharacterized protein ALB OS=Homo sapiens GN=ALB PE=4 SV=1	311
250	2.01	137.59	87.73	46.04	44.09	P0C0L4	CO4A_HUMAN Complement C4-A OS=Homo sapiens GN=C4A PE=1 SV=1	131
251	2.01	72.06	98.73	66.1	64.83	Q6PIL8	Q6PIL8_HUMAN IGK@ protein OS=Homo sapiens GN=IGK@ PE=1 SV=1	183
252	2.01	16.78	88.03	26.5	26.5	P23083	HV103_HUMAN Ig heavy chain V-I region V35 OS=Homo sapiens PE=1 SV=1	35	1.22462	0.648585	2.0893	0.586138	2.58226	1.00925	0.99817	2.0893	0.483059	2.10863	1.09648	0.74152	2.39883	0.457088	2.63027
253	2.01	14.82	98.35	40.5	40.5	Q0ZCJ1	Q0ZCJ1_HUMAN Immunglobulin heavy chain variable region (Fragment) OS=Homo sapiens PE=4 SV=1	16	0.77983	0.650272	2.0893	0.37325	1.6293	0.580764	0.401211	2.0893	0.275423	1.21339	0.724436	0.572608	2.10863	0.346737	1.52757
254	2.01	6.71	81.82	38.84	33.06	A2NJV5	A2NJV5_HUMAN Kappa light chain variable region (Fragment) OS=Homo sapiens GN=IGKV A18 PE=4 SV=1	8
255	2.01	4.01	43.43	27.27	27.27	Q5NV63	Q5NV63_HUMAN V1-4 protein (Fragment) OS=Homo sapiens GN=V1-4 PE=4 SV=1	2	0.77983	0.653593	2.10863	0.37325	1.64437	0.737904	0.589064	2.0893	0.353183	1.5417	0.758578	0.620045	2.0893	0.363078	1.58489
256	2.01	2.1	71.05	5.592	5.592	RRRP35030	TRY3_HUMAN Trypsin-3 OS=Homo sapiens GN=PRSS3 PE=1 SV=2	2
257	2.01	2.08	54.62	2.639	2.639	RRRA8K5B0	A8K5B0_HUMAN cDNA FLJ75682, highly similar to Homo sapiens armadillo repeat containing, X-linked 3 (ARMCX3), transcript variant 1, mRNA OS=Homo sapiens PE=2 SV=1	1
258	2.01	2.07	69.02	4.294	4.294	Q5VYV5	Q5VYV5_HUMAN Ficolin (Collagen/fibrinogen domain containing) 1 OS=Homo sapiens GN=FCN1 PE=2 SV=1	1	0.954993	0.991179	2.46604	0.387258	2.35505	0.77983	0.585947	5.80764	0.134276	4.52898	1.1272	0.827342	4.7863	0.235505	5.39511
259	2.01	2.03	65.28	3.275	3.275	P15169	CBPN_HUMAN Carboxypeptidase N catalytic chain OS=Homo sapiens GN=CPN1 PE=1 SV=1	1	1.0666	0.870655	2.10863	0.505825	2.22844	0.744732	0.594216	2.0893	0.356451	1.55597	0.704693	0.550726	2.0893	0.337287	1.47231
260	2.01	2.02	55.91	3.937	3.937	P12277	KCRB_HUMAN Creatine kinase B-type OS=Homo sapiens GN=CKB PE=1 SV=1	1	1.01859	0.878269	2.48886	0.409261	2.53513	3.46737	0.191861	2.0893	1.65959	7.31139	2.93765	0.218075	2.10863	1.39316	6.13762
261	2.01	2.01	58.55	2.108	2.108	B2R815	B2R815_HUMAN cDNA, FLJ93695, highly similar to Homo sapiens serpin peptidase inhibitor, clade A (alpha-1 antiproteinase, antitrypsin), member 4 (SERPINA4), mRNA OS=Homo sapiens PE=2 SV=1	1	1.03753	0.923469	2.0893	0.496592	2.1677	0.879023	0.796906	3.63078	0.242103	3.19154	0.847227	0.78704	2.85759	0.296483	2.42103
262	2.01	2.01	68.92	8.108	8.108	P61626	LYSC_HUMAN Lysozyme C OS=Homo sapiens GN=LYZ PE=1 SV=1	1	1.59956	0.434613	2.0893	0.765597	3.37287	2.58226	0.246738	2.0893	1.23595	5.44503	1.31826	0.601671	2.10863	0.625173	2.75423
263	2.01	2.01	82.91	13.68	13.68	B0YIW2	B0YIW2_HUMAN Apolipoprotein C-III variant 1 OS=Homo sapiens GN=APOC3 PE=4 SV=1	1	0.325087	0.280862	1.51356	0.180302	0.49204	0.580764	0.50123	1.49968	0.376704	0.870964	0.448745	0.381435	1.41906	0.310456	0.636796
264	2.01	2.01	81.82	19.19	19.19	Q5NV92	Q5NV92_HUMAN V5-6 protein (Fragment) OS=Homo sapiens GN=IGLV4-69 PE=4 SV=1	1	0.744732	0.687875	1.95884	0.380189	1.45881	1.20226	0.575404	2.29087	0.524807	2.75423	1.20226	0.607045	1.92309	0.625173	2.33346
265	2	169.42	100	81.45	78.59	B4DPR2	B4DPR2_HUMAN cDNA FLJ50830, highly similar to Serum albumin OS=Homo sapiens PE=2 SV=1	293
266	2	65.71	85.77	48.22	45.65	Q6MZW0	Q6MZW0_HUMAN Putative uncharacterized protein DKFZp686J11235 (Fragment) OS=Homo sapiens GN=DKFZp686J11235 PE=1 SV=1	89
267	2	34.27	99.05	93.33	85.71	Q8IZI0	Q8IZI0_HUMAN Hemoglobin beta chain variant Hb-I_Toulouse (Fragment) OS=Homo sapiens GN=HBB PE=2 SV=1	42
268	2	24.06	99.05	92.38	84.76	Q3LR79	Q3LR79_HUMAN Hemoglobin beta (Fragment) OS=Homo sapiens GN=HBB PE=2 SV=1	29
269	2	21.6	62.13	45.96	34.04	Q6P2J1	Q6P2J1_HUMAN Putative uncharacterized protein OS=Homo sapiens PE=2 SV=1	40
270	2	18.37	82.5	37.5	37.5	A2N7P4	A2N7P4_HUMAN Immunoglobulin mu-chain D-J4-region (Fragment) OS=Homo sapiens GN=IGHM PE=4 SV=1	38	0.758578	0.613504	1.38038	0.549541	1.04713	0.539511	0.367871	1.38038	0.390841	0.744732	0.625173	0.435797	1.38038	0.452898	0.862979
271	2	16.19	91.67	57.14	57.14	Q86W19	Q86W19_HUMAN Protease serine 1 (Fragment) OS=Homo sapiens GN=PRSS1 PE=2 SV=1	16
272	2	14.96	81.28	43.83	40.85	B4DR57	B4DR57_HUMAN cDNA FLJ60818, highly similar to Complement C3 OS=Homo sapiens PE=2 SV=1	12
273	2	14.72	77.06	59.63	59.63	P01620	KV302_HUMAN Ig kappa chain V-III region SIE OS=Homo sapiens PE=1 SV=1	26
274	2	10.12	72.65	34.19	34.19	C9JNY1	C9JNY1_HUMAN Putative uncharacterized protein ENSP00000420361 OS=Homo sapiens PE=4 SV=1	10
275	2	10.09	68.38	34.19	34.19	C9JAC6	C9JAC6_HUMAN Putative uncharacterized protein ENSP00000374811 OS=Homo sapiens PE=4 SV=1	13
276	2	7.73	49.12	25.44	25.44	A2NB44	A2NB44_HUMAN Cold agglutinin FS-2 H-chain (Fragment) OS=Homo sapiens GN=IGH@ PE=2 SV=1	6
277	2	6.05	76.92	29.91	29.91	B9ZVW2	B9ZVW2_HUMAN Putative uncharacterized protein ENSP00000374810 OS=Homo sapiens PE=4 SV=1	5
278	2	4.19	84.07	19.47	19.47	A2IPI6	A2IPI6_HUMAN HRV Fab 027-VL (Fragment) OS=Homo sapiens PE=2 SV=1	2	0.903649	0.721713	1.40605	0.642688	1.27057	0.946237	0.936843	1.38038	0.691831	1.30617	0.981748	0.868855	1.38038	0.711214	1.35519
279	2	4.03	62.5	16.96	16.96	A2NYV4	A2NYV4_HUMAN Light chain Fab (Fragment) OS=Homo sapiens PE=2 SV=1	4	0.691831	0.589782	2.0893	0.328095	1.44544	1.03753	0.990485	2.85759	0.363078	2.96483	1.36773	0.570991	2.0893	0.654636	2.85759
280	2	4	54.46	29.46	21.43	P01616	KV203_HUMAN Ig kappa chain V-II region MIL OS=Homo sapiens PE=1 SV=1	2
281	2	2.07	70.45	29.55	29.55	Q53WY6	Q53WY6_HUMAN Transthyretin (Fragment) OS=Homo sapiens GN=transthyretin/ TTR PE=2 SV=1	1	0.717794	0.574257	1.44544	0.496592	1.03753	0.831764	0.882213	1.72187	0.483059	1.43219	0.737904	0.607623	1.69044	0.432514	1.24738
282	2	2.03	59.39	4.848	4.848	Q6ZNX5	Q6ZNX5_HUMAN CDNA FLJ26936 fis, clone RCT06808 OS=Homo sapiens PE=2 SV=1	1	1.21339	0.668403	1.24738	0.972747	1.51356	1.21339	0.669307	1.59956	0.758578	1.94089	0.870964	0.710866	2.46604	0.353183	2.14783
283	2	2.01	50.75	10.45	10.45	Q16378	PROL4_HUMAN Proline-rich protein 4 OS=Homo sapiens GN=PRR4 PE=1 SV=2	1	7.31139	0.123128	2.0893	3.49945	15.417	5.15229	0.148342	2.0893	2.46604	10.8643	3.83707	0.178857	2.0893	1.83654	8.09096
284	2	2.01	48.48	19.19	19.19	Q5NV79	Q5NV79_HUMAN V5-4 protein (Fragment) OS=Homo sapiens GN=IGLV4-60 PE=4 SV=1	1	0.809096	0.697762	2.0893	0.387258	1.69044	0.310456	0.206639	2.0893	0.147231	0.648634	0.990832	0.997165	2.0893	0.474242	2.07014
285	2	2.01	87.06	15.29	15.29	Q567R0	Q567R0_HUMAN UQCRH protein OS=Homo sapiens GN=UQCRH PE=2 SV=1	1	1.27057	0.640769	2.0893	0.608135	2.65461	2.75423	0.233027	2.10863	1.30617	5.7544	2.55859	0.249037	2.0893	1.22462	5.34564
286	2	2	64.22	16.51	16.51	P12074	CX6A1_HUMAN Cytochrome c oxidase subunit 6A1, mitochondrial OS=Homo sapiens GN=COX6A1 PE=1 SV=4	1	0.717794	0.562364	2.10863	0.343558	1.51356	1.99526	0.3239	2.0893	0.954993	4.20727	2.12814	0.301807	2.10863	1.00925	4.44631
287	2	2	44.19	5.116	5.116	C9JF17	C9JF17_HUMAN Putative uncharacterized protein APOD OS=Homo sapiens GN=APOD PE=4 SV=1	1	0.937562	0.90717	2.0893	0.448745	1.95884	0.772681	0.635013	2.0893	0.366438	1.61436	1.10662	0.824228	2.0893	0.529663	2.31206
288	2	2	31.14	4.386	4.386	P21926	CD9_HUMAN CD9 antigen OS=Homo sapiens GN=CD9 PE=1 SV=4	1	0.704693	0.534577	1.24738	0.564937	0.879023	0.847227	0.776816	1.27057	0.666807	1.07647	0.744732	0.611273	1.28233	0.580764	0.954993
289	1.99	1.99	57.11	1.024	1.024	Q59E93	Q59E93_HUMAN Membrane alanine aminopeptidase variant (Fragment) OS=Homo sapiens PE=2 SV=1	1	0.928966	0.837867	2.0893	0.444631	1.94089	1.01859	0.940642	3.59749	0.283139	3.66438	1.15878	0.66767	2.0893	0.554626	2.42103
290	1.98	2.09	62.39	0.4288	0.4288	Q59FP5	Q59FP5_HUMAN Spectrin, beta, erythrocytic (Includes spherocytosis, clinical type I) variant (Fragment) OS=Homo sapiens PE=2 SV=1	1	1.01859	0.957867	2.0893	0.487529	2.12814	0.963829	0.961736	2.0893	0.461318	2.01372	0.824138	0.724125	2.0893	0.394457	1.72187
291	1.97	26.06	100	67.26	62.83	Q9UL90	Q9UL90_HUMAN Myosin-reactive immunoglobulin heavy chain variable region (Fragment) OS=Homo sapiens PE=2 SV=1	36
292	1.97	2.2	57.38	0.3591	0.3591	Q9NS88	Q9NS88_HUMAN Alpha1A-voltage-dependent calcium channel OS=Homo sapiens GN=CACNA1A PE=2 SV=1	1
293	1.93	2.36	50.34	0.6042	0.488	P98161	PKD1_HUMAN Polycystin-1 OS=Homo sapiens GN=PKD1 PE=1 SV=2	1
294	1.9	99.06	89.17	50.21	46.88	Q6N094	Q6N094_HUMAN Putative uncharacterized protein DKFZp686O01196 OS=Homo sapiens GN=DKFZp686O01196 PE=1 SV=1	140
295	1.9	1.96	55.51	1.128	0.8772	Q9UBK2	PRGC1_HUMAN Peroxisome proliferator-activated receptor gamma coactivator 1-alpha OS=Homo sapiens GN=PPARGC1A PE=1 SV=1	1
296	1.89	2.05	82.67	0.5457	0.5457	P02461	CO3A1_HUMAN Collagen alpha-1(III) chain OS=Homo sapiens GN=COL3A1 PE=1 SV=4	1
297	1.88	14.22	82.68	15.13	13.16	P19012	K1C15_HUMAN Keratin, type I cytoskeletal 15 OS=Homo sapiens GN=KRT15 PE=1 SV=2	9
298	1.88	2.69	58.42	0.8592	0.3682	RRRQ14789	GOGB1_HUMAN Golgin subfamily B member 1 OS=Homo sapiens GN=GOLGB1 PE=1 SV=2	1
299	1.86	1.93	59.81	7.165	0	RRRP22087	FBRL_HUMAN rRNA 2'-O-methyltransferase fibrillarin OS=Homo sapiens GN=FBL PE=1 SV=2	0
300	1.83	13.59	98.98	58.16	52.04	C9JVN3	C9JVN3_HUMAN Putative uncharacterized protein ENSP00000393427 (Fragment) OS=Homo sapiens PE=4 SV=1	11	0.990832	0.998847	2.0893	0.474242	2.07014	0.731139	0.583315	2.10863	0.349945	1.5417	1.03753	0.925941	2.0893	0.496592	2.1677
301	1.81	5.15	72.54	12.95	5.134	P68366	TBA4A_HUMAN Tubulin alpha-4A chain OS=Homo sapiens GN=TUBA4A PE=1 SV=1	2	0.801678	0.706168	2.12814	0.376704	1.70608	0.990832	0.980502	2.0893	0.474242	2.07014	0.765597	0.603979	3.01995	0.251189	2.31206
302	1.81	1.82	57.82	2.521	1.681	P35240	MERL_HUMAN Merlin OS=Homo sapiens GN=NF2 PE=1 SV=1	1	1.15878	0.758	2.0893	0.554626	2.42103	1.28233	0.624512	2.0893	0.613762	2.70396	1.0666	0.87851	2.0893	0.510505	2.22844
303	1.8	113.97	93.35	60.73	57.3	Q6N096	Q6N096_HUMAN Putative uncharacterized protein DKFZp686I15196 OS=Homo sapiens GN=DKFZp686I15196 PE=2 SV=1	145
304	1.79	1.79	52.26	2.738	0	P80108	PHLD_HUMAN Phosphatidylinositol-glycan-specific phospholipase D OS=Homo sapiens GN=GPLD1 PE=1 SV=3	0	0.972747	0.963675	2.44343	0.398107	2.37684	0.549541	0.359094	2.0893	0.263027	1.14815	0.717794	0.546864	3.46737	0.207014	2.48886
305	1.77	1.82	77.1	1.625	1.625	Q8TEJ7	Q8TEJ7_HUMAN FLJ00198 protein (Fragment) OS=Homo sapiens GN=FLJ00198 PE=2 SV=1	1
306	1.75	13.16	93.86	47.37	42.98	P01763	HV302_HUMAN Ig heavy chain V-III region WEA OS=Homo sapiens PE=1 SV=1	12	1.19124	0.72363	2.0893	0.570164	2.48886	1.45881	0.50591	2.0893	0.698232	3.04789	0.794328	0.674537	2.0893	0.380189	1.65959
307	1.75	2.48	61.47	0.6096	0	Q5VT06	CE350_HUMAN Centrosome-associated protein 350 OS=Homo sapiens GN=CEP350 PE=1 SV=1	0	0.564937	0.374488	2.0893	0.267917	1.18032	0.340408	0.220021	2.10863	0.16293	0.717794	0.376704	0.243039	2.10863	0.180302	0.794328
308	1.75	1.81	62.5	1.37	1.37	RRRB5BU19	B5BU19_HUMAN SHC-transforming protein 1 OS=Homo sapiens GN=SHC1 PE=2 SV=1	1	2.35505	0.429732	1.35519	1.7378	4.20727	8.95365	0.154547	1.64437	5.44503	18.197	6.54636	0.192184	1.6293	4.01791	13.8038
309	1.75	1.79	58.5	3.959	0	A6NG18	A6NG18_HUMAN Putative uncharacterized protein C1S OS=Homo sapiens GN=C1S PE=3 SV=2	0	1.35519	0.854046	1.59956	0.847227	2.29087	1.30617	0.598078	1.40605	0.928966	1.92309	0.218776	0.288195	1.95884	0.0102802	0.428549
310	1.74	2.3	48.49	0.6262	0.4305	RRRO00507	USP9Y_HUMAN Probable ubiquitin carboxyl-terminal hydrolase FAF-Y OS=Homo sapiens GN=USP9Y PE=1 SV=2	1
311	1.73	1.81	59.8	1.401	1.401	P57058	HUNK_HUMAN Hormonally up-regulated neu tumor-associated kinase OS=Homo sapiens GN=HUNK PE=1 SV=1	1
312	1.73	1.78	50.65	2.614	2.614	Q9H7B2	RPF2_HUMAN Ribosome production factor 2 homolog OS=Homo sapiens GN=RPF2 PE=1 SV=2	1
313	1.73	1.74	70.18	2.314	2.314	Q7L273	KCTD9_HUMAN BTB/POZ domain-containing protein KCTD9 OS=Homo sapiens GN=KCTD9 PE=2 SV=1	1
314	1.73	1.73	43.07	7.299	7.299	A6NMH8	A6NMH8_HUMAN Putative uncharacterized protein CD81 OS=Homo sapiens GN=CD81 PE=4 SV=1	2
315	1.72	1.81	61.65	5.361	0	RRRQ96M29	TEKT5_HUMAN Tektin-5 OS=Homo sapiens GN=TEKT5 PE=2 SV=1	0
316	1.71	1.79	48.43	1.372	1.372	Q9NUA8	ZBT40_HUMAN Zinc finger and BTB domain-containing protein 40 OS=Homo sapiens GN=ZBTB40 PE=1 SV=4	1	0.794328	0.670422	2.0893	0.380189	1.65959	0.744732	0.599134	2.0893	0.356451	1.55597	0.928966	0.90136	2.0893	0.444631	1.94089
317	1.71	1.71	64.08	2.449	2.449	Q9BW62	KATL1_HUMAN Katanin p60 ATPase-containing subunit A-like 1 OS=Homo sapiens GN=KATNAL1 PE=2 SV=1	1
318	1.7	31.88	83.07	29.63	28.04	Q569I7	Q569I7_HUMAN Putative uncharacterized protein OS=Homo sapiens PE=2 SV=1	55
319	1.7	24.7	65.25	46.19	37.71	Q6P5S3	Q6P5S3_HUMAN Putative uncharacterized protein OS=Homo sapiens PE=2 SV=1	44	0.731139	0.582611	2.0893	0.349945	1.52757	0.855067	0.775767	2.0893	0.409261	1.78649	1.0666	0.880511	2.0893	0.510505	2.22844
320	1.7	4.54	84.87	16.45	16.45	Q14491	Q14491_HUMAN Hemoglobin gamma-G (Fragment) OS=Homo sapiens GN=HBG2 PE=2 SV=1	3
321	1.7	1.76	77.78	16.67	16.67	P01603	KV111_HUMAN Ig kappa chain V-I region Ka OS=Homo sapiens PE=1 SV=1	1
322	1.64	1.87	58.2	0.5718	0.5718	RRRQ9UG01	IF172_HUMAN Intraflagellar transport protein 172 homolog OS=Homo sapiens GN=IFT172 PE=1 SV=2	1	1.08643	0.649295	2.0893	0.519996	2.29087	0.990832	0.816253	18.8799	0.0524807	18.7068	1.11686	0.583869	6.19441	0.180302	6.91831
323	1.64	1.66	58.1	0.9279	0	Q86VH2	KIF27_HUMAN Kinesin-like protein KIF27 OS=Homo sapiens GN=KIF27 PE=2 SV=1	0	0.765597	0.63124	2.0893	0.366438	1.59956	0.77983	0.646845	2.0893	0.37325	1.6293	0.895365	0.84041	2.0893	0.428549	1.87068
324	1.63	7.28	84.35	34.78	34.78	P01614	KV201_HUMAN Ig kappa chain V-II region Cum OS=Homo sapiens PE=1 SV=1	8
325	1.63	1.76	54	1.571	1.571	RRRQ92902	HPS1_HUMAN Hermansky-Pudlak syndrome 1 protein OS=Homo sapiens GN=HPS1 PE=1 SV=2	1
326	1.6	1.88	54.95	0.7794	0	O43933	PEX1_HUMAN Peroxisome biogenesis factor 1 OS=Homo sapiens GN=PEX1 PE=1 SV=1	0	0.353183	0.231426	2.10863	0.169044	0.744732	0.685488	0.520438	2.10863	0.328095	1.44544	0.654636	0.478391	2.0893	0.310456	1.36773
327	1.55	1.78	46.68	1.791	0	Q6EKJ0	GTD2B_HUMAN General transcription factor II-I repeat domain-containing protein 2B OS=Homo sapiens GN=GTF2IRD2B PE=1 SV=1	0
328	1.54	1.55	53.12	1.617	1.617	B7Z8Q2	B7Z8Q2_HUMAN cDNA FLJ55606, highly similar to Alpha-2-HS-glycoprotein OS=Homo sapiens PE=2 SV=1	1	0.972747	0.979921	1.38038	0.704693	1.34276	0.92045	0.834062	1.38038	0.666807	1.27057	0.847227	0.715919	1.38038	0.613762	1.1695
329	1.53	33.48	65.38	30.77	30.77	Q6ZP87	Q6ZP87_HUMAN CDNA FLJ26266 fis, clone DMC05613 OS=Homo sapiens PE=1 SV=1	30
330	1.53	6.12	53.42	17.12	17.12	P06331	HV209_HUMAN Ig heavy chain V-II region ARH-77 OS=Homo sapiens PE=4 SV=1	7
331	1.53	2.77	42.02	10.92	6.723	A6NDW1	A6NDW1_HUMAN Putative uncharacterized protein ENSP00000375006 OS=Homo sapiens PE=4 SV=1	1
332	1.52	30.17	99.05	82.86	75.24	B2M1S6	B2M1S6_HUMAN Beta-globin Tacoma variant (Fragment) OS=Homo sapiens GN=HBB PE=3 SV=1	33
333	1.52	3.61	59.35	16.26	16.26	A6NJ16	VSIG6_HUMAN Putative V-set and immunoglobulin domain-containing protein 6 OS=Homo sapiens GN=VSIG6 PE=5 SV=2	3	0.672977	0.551778	1.67494	0.401791	1.1272	0.672977	0.505617	1.61436	0.420727	1.08643	0.559758	0.334273	2.01372	0.277971	1.1272
334	1.52	1.78	67.88	0.6704	0.6704	RRRA9UF07	A9UF07_HUMAN BCR/ABL fusion protein isoform Y5 OS=Homo sapiens GN=BCR/ABL fusion PE=2 SV=1	1
335	1.52	1.54	55.37	2.103	2.103	P01854	IGHE_HUMAN Ig epsilon chain C region OS=Homo sapiens GN=IGHE PE=1 SV=1	1	1.20226	0.712836	2.0893	0.57544	2.51189	0.672977	0.505668	2.0893	0.322107	1.40605	0.912011	0.870191	2.0893	0.436516	1.90546
336	1.52	1.52	78.26	69.57	69.57	RRRO43519	O43519_HUMAN RET proto-oncogene (Fragment) OS=Homo sapiens GN=RET PE=4 SV=1	1
337	1.51	169.99	84.55	68.64	62.98	A8K479	A8K479_HUMAN cDNA FLJ77094, highly similar to Homo sapiens apolipoprotein B (including Ag(x) antigen) (APOB), mRNA (Fragment) OS=Homo sapiens PE=2 SV=1	163
338	1.51	11.27	65.68	16.53	16.53	Q6ZP85	Q6ZP85_HUMAN CDNA FLJ26301 fis, clone DMC07540 OS=Homo sapiens PE=1 SV=1	6	0.809096	0.728598	1.51356	0.534564	1.22462	1.10662	0.735223	1.6293	0.679204	1.80302	0.903649	0.944061	1.7378	0.519996	1.57036
339	1.48	2.27	63.6	1.303	0	RRRB4DHK2	B4DHK2_HUMAN cDNA FLJ56382, highly similar to WD repeat protein 6 OS=Homo sapiens PE=2 SV=1	0
340	1.48	1.55	54.43	0.7902	0	P49641	MA2A2_HUMAN Alpha-mannosidase 2x OS=Homo sapiens GN=MAN2A2 PE=2 SV=2	0	0.895365	0.83257	2.0893	0.42462	1.87068	3.49945	0.191796	2.10863	1.65959	7.31139	2.33346	0.272177	2.0893	1.11686	4.9204
341	1.47	1.69	55.56	0.2853	0.2853	RRRQ6KC79	NIPBL_HUMAN Nipped-B-like protein OS=Homo sapiens GN=NIPBL PE=1 SV=2	1
342	1.45	168	84.86	49.43	47.06	Q6MZM7	Q6MZM7_HUMAN Putative uncharacterized protein DKFZp686O12165 (Fragment) OS=Homo sapiens GN=DKFZp686O12165 PE=1 SV=1	180
343	1.45	1.68	62.85	1.034	1.034	Q13464	ROCK1_HUMAN Rho-associated protein kinase 1 OS=Homo sapiens GN=ROCK1 PE=1 SV=1	1
344	1.45	1.47	81.1	7.087	0	Q96A08	H2B1A_HUMAN Histone H2B type 1-A OS=Homo sapiens GN=HIST1H2BA PE=1 SV=3	0	0.630957	0.458934	1.38038	0.457088	0.870964	0.847227	0.764596	1.38038	0.613762	1.1695	0.704693	0.547848	1.38038	0.510505	0.972747
345	1.44	2.06	78.94	2.553	2.553	Q45VM7	Q45VM7_HUMAN Mutant desmin OS=Homo sapiens PE=2 SV=1	1
346	1.44	1.55	50.69	1.128	0	Q4VAK1	Q4VAK1_HUMAN Integrin, alpha M (Complement component 3 receptor 3 subunit) OS=Homo sapiens GN=ITGAM PE=2 SV=1	0
347	1.44	1.49	58.14	3.503	0	Q9NUG4	CT160_HUMAN Uncharacterized protein C20orf160 OS=Homo sapiens GN=C20orf160 PE=2 SV=3	0
348	1.43	2.02	58.32	2.443	1.679	Q04756	HGFA_HUMAN Hepatocyte growth factor activator OS=Homo sapiens GN=HGFAC PE=1 SV=1	1	0.608135	0.428645	2.0893	0.288403	1.27057	0.83946	0.74239	2.0893	0.401791	1.75388	1.27057	0.637452	2.0893	0.608135	2.65461
349	1.43	1.68	58.67	3.111	0	C9IY40	C9IY40_HUMAN Putative uncharacterized protein MRPL2 OS=Homo sapiens GN=MRPL2 PE=4 SV=1	0
350	1.42	1.48	71.21	2.14	2.14	Q9BWV3	CDAC1_HUMAN Cytidine and dCMP deaminase domain-containing protein 1 OS=Homo sapiens GN=CDADC1 PE=2 SV=1	1
351	1.42	1.47	73.73	3.687	3.687	RRRQ9HAV7	GRPE1_HUMAN GrpE protein homolog 1, mitochondrial OS=Homo sapiens GN=GRPEL1 PE=1 SV=2	1
352	1.42	1.45	58.86	13.71	13.71	P02511	CRYAB_HUMAN Alpha-crystallin B chain OS=Homo sapiens GN=CRYAB PE=1 SV=2	1	1.18032	0.728354	2.0893	0.564937	2.48886	4.01791	0.17353	2.0893	1.92309	8.47227	2.63027	0.242807	2.0893	1.25893	5.49541
353	1.42	1.44	53.98	0.876	0.876	RRRQ13224	NMDE2_HUMAN Glutamate [NMDA] receptor subunit epsilon-2 OS=Homo sapiens GN=GRIN2B PE=1 SV=3	1	0.83946	0.750592	2.0893	0.401791	1.75388	0.636796	0.427749	2.10863	0.30479	1.34276	0.685488	0.472234	2.0893	0.325087	1.43219
354	1.41	1.42	59.14	11.83	11.83	P05109	S10A8_HUMAN Protein S100-A8 OS=Homo sapiens GN=S100A8 PE=1 SV=1	1	0.972747	0.989787	1.55597	0.625173	1.51356	1	0.67667	1.77011	0.564937	1.77011	1.1695	0.601357	1.64437	0.711214	1.92309
355	1.4	24.69	92.37	55.08	50.85	Q9UL72	Q9UL72_HUMAN Myosin-reactive immunoglobulin heavy chain variable region (Fragment) OS=Homo sapiens PE=2 SV=1	51
356	1.4	3.23	80.36	25.89	18.75	A2NH53	A2NH53_HUMAN Immunogobulin kappa, VJ region (Fragment) OS=Homo sapiens PE=4 SV=1	1	0.954993	0.944479	2.0893	0.457088	1.99526	0.83946	0.743085	2.0893	0.401791	1.75388	0.990832	0.993861	2.0893	0.474242	2.07014
357	1.4	1.63	46.72	0.4369	0	RRRQ9NYQ8	FAT2_HUMAN Protocadherin Fat 2 OS=Homo sapiens GN=FAT2 PE=1 SV=1	0	1.20226	0.624498	2.22844	0.539511	2.67917	0.855067	0.680425	3.76704	0.226986	3.22107	0.903649	0.796662	2.0893	0.432514	1.88799
358	1.4	1.47	37.57	0.3567	0.3567	RRRQ01118	SCN7A_HUMAN Sodium channel protein type 7 subunit alpha OS=Homo sapiens GN=SCN7A PE=2 SV=1	1	1	0.978239	1.38038	0.724436	1.38038	0.990832	0.909176	1.39316	0.711214	1.38038	1.39316	0.490465	1.38038	1.00925	1.92309
359	1.4	1.4	61.19	4.196	4.196	P47755	CAZA2_HUMAN F-actin-capping protein subunit alpha-2 OS=Homo sapiens GN=CAPZA2 PE=1 SV=3	1
360	1.39	23.26	91.45	50.43	34.19	A6NHW2	A6NHW2_HUMAN Putative uncharacterized protein ENSP00000375026 OS=Homo sapiens PE=4 SV=1	43
361	1.36	1.64	57.71	1.752	1.752	RRRO15195	VILL_HUMAN Villin-like protein OS=Homo sapiens GN=VILL PE=2 SV=3	1
362	1.36	1.41	45.61	0.5848	0.5848	Q9ULK4	MED23_HUMAN Mediator of RNA polymerase II transcription subunit 23 OS=Homo sapiens GN=MED23 PE=1 SV=2	1	1.31826	0.615622	1.38038	0.954993	1.8197	0.831764	0.611007	1.47231	0.564937	1.22462	0.794328	0.60336	1.38038	0.57544	1.09648
363	1.36	1.4	57.58	1.515	1.515	B3KXF0	B3KXF0_HUMAN cDNA FLJ45308 fis, clone BRHIP3004710, highly similar to SH3 domain and tetratricopeptiderepeats-containing protein 2 OS=Homo sapiens PE=2 SV=1	1
364	1.35	6.08	85.12	4.844	4.844	Q0IIN1	Q0IIN1_HUMAN Keratin 77 OS=Homo sapiens GN=KRT77 PE=2 SV=1	4
365	1.35	1.67	68.9	1.777	1.777	Q9P1Z0	ZBTB4_HUMAN Zinc finger and BTB domain-containing protein 4 OS=Homo sapiens GN=ZBTB4 PE=1 SV=3	1
366	1.35	1.35	50	3.614	3.614	RRRQ86XD5	F131B_HUMAN Protein FAM131B OS=Homo sapiens GN=FAM131B PE=1 SV=3	1
367	1.34	1.35	78.71	3.422	0	B4DUM7	B4DUM7_HUMAN cDNA FLJ51624, moderately similar to Rattus norvegicus MIF4G domain containing (Mif4gd), mRNA OS=Homo sapiens PE=2 SV=1	0
368	1.33	1.4	63.72	1.605	0	RRRO60506	HNRPQ_HUMAN Heterogeneous nuclear ribonucleoprotein Q OS=Homo sapiens GN=SYNCRIP PE=1 SV=2	0	0.787046	0.663834	2.0893	0.376704	1.64437	1.28233	0.633292	2.10863	0.608135	2.67917	1.18032	0.737022	2.0893	0.564937	2.46604
369	1.33	1.36	58.32	1.376	0	A8K1Z2	A8K1Z2_HUMAN cDNA FLJ78475, highly similar to Homo sapiens glycerol-3-phosphate dehydrogenase 2 (mitochondrial) (GPD2), mRNA OS=Homo sapiens PE=2 SV=1	0	1.45881	0.513493	2.10863	0.691831	3.04789	0.619441	0.44464	2.0893	0.293765	1.2942	0.887156	0.822864	2.0893	0.42462	1.85353
370	1.32	2.02	71.43	10.2	4.762	P04438	HV208_HUMAN Ig heavy chain V-II region SESS OS=Homo sapiens PE=2 SV=1	1	0.981748	0.904522	1.20226	0.816582	1.18032	0.597035	0.641023	1.47231	0.283139	0.879023	0.420727	0.416108	1.7378	0.107647	0.731139
371	1.32	2	53.36	0.3506	0	RRRC0JYY2	C0JYY2_HUMAN Apolipoprotein B (Including Ag(X) antigen) OS=Homo sapiens GN=APOB PE=4 SV=1	0	0.928966	0.89754	2.0893	0.444631	1.94089	1.58489	0.440328	2.10863	0.751623	3.31131	1.36773	0.558631	2.10863	0.648634	2.85759
372	1.32	1.42	52.41	0.9174	0.9174	RRRB7Z2Q0	B7Z2Q0_HUMAN cDNA FLJ57978 OS=Homo sapiens PE=2 SV=1	1
373	1.31	16.65	100	30.33	30.33	Q9UL84	Q9UL84_HUMAN Myosin-reactive immunoglobulin heavy chain variable region (Fragment) OS=Homo sapiens PE=1 SV=1	17
374	1.31	15.96	73.86	55.68	47.73	Q86YQ4	Q86YQ4_HUMAN Alpha-1 globin (Fragment) OS=Homo sapiens GN=HBA1 PE=2 SV=1	8
375	1.31	1.44	69.19	2.907	0	RRRQ9NS23	RASF1_HUMAN Ras association domain-containing protein 1 OS=Homo sapiens GN=RASSF1 PE=1 SV=1	0
376	1.31	1.41	44.33	0.5698	0	Q8IWV8	UBR2_HUMAN E3 ubiquitin-protein ligase UBR2 OS=Homo sapiens GN=UBR2 PE=1 SV=1	0
377	1.31	1.33	69.7	3.636	0	Q6IQ30	Q6IQ30_HUMAN PABPC4 protein OS=Homo sapiens GN=PABPC4 PE=2 SV=1	0
378	1.3	59.33	69.7	32.49	29.65	A8K5T0	A8K5T0_HUMAN cDNA FLJ75416, highly similar to Homo sapiens complement factor H (CFH), mRNA OS=Homo sapiens PE=2 SV=1	35	1.28233	0.631027	2.0893	0.613762	2.67917	1.18032	0.735101	2.0893	0.564937	2.46604	1.08643	0.848615	2.0893	0.519996	2.26986
379	1.3	1.74	46.88	0.5962	0	B2RTX9	B2RTX9_HUMAN HCG21098, isoform CRA_b OS=Homo sapiens GN=ZNF236 PE=2 SV=1	0
380	1.3	1.53	32.73	7.273	7.273	A2NYQ7	A2NYQ7_HUMAN Anti-folate binding protein (Fragment) OS=Homo sapiens GN=HuC4lambda Vlambda PE=2 SV=1	2
381	1.3	1.34	22.22	11.11	11.11	O95969	SG1D2_HUMAN Secretoglobin family 1D member 2 OS=Homo sapiens GN=SCGB1D2 PE=2 SV=1	1	0.77983	0.654597	2.10863	0.37325	1.64437	0.301995	0.202088	2.0893	0.143219	0.630957	0.461318	0.299734	2.0893	0.218776	0.963829
382	1.29	1.34	60.8	0.5249	0	Q9C0D6	FHDC1_HUMAN FH2 domain-containing protein 1 OS=Homo sapiens GN=FHDC1 PE=2 SV=2	0	1.20226	0.468087	1.23595	0.972747	1.48594	1.15878	0.616711	1.23595	0.937562	1.43219	0.963829	0.93223	1.20226	0.801678	1.15878
383	1.28	1.36	57.51	0.3059	0	A8TX70	CO6A5_HUMAN Collagen alpha-5(VI) chain OS=Homo sapiens GN=COL29A1 PE=1 SV=1	0
384	1.24	1.33	47.91	0.3416	0	RRRQ8NG31	CASC5_HUMAN Protein CASC5 OS=Homo sapiens GN=CASC5 PE=1 SV=3	0
385	1.24	1.3	64.55	1.009	0	RRRQ6ZU52	K0408_HUMAN Uncharacterized protein KIAA0408 OS=Homo sapiens GN=KIAA0408 PE=2 SV=1	0	1.25893	0.545365	1.38038	0.912011	1.7378	0.912011	0.958028	1.38038	0.660693	1.25893	1.01859	0.853641	1.59956	0.636796	1.6293
386	1.23	1.32	55.39	1.128	0	P26010	ITB7_HUMAN Integrin beta-7 OS=Homo sapiens GN=ITGB7 PE=1 SV=1	0
387	1.22	123.07	98.17	80.65	76.99	Q32Q65	Q32Q65_HUMAN Fibrinogen beta chain OS=Homo sapiens GN=FGB PE=2 SV=1	205
388	1.22	64.8	92.92	46.88	44.17	Q6P089	Q6P089_HUMAN IGH@ protein OS=Homo sapiens GN=IGH@ PE=1 SV=1	87
389	1.22	28.49	76.17	49.36	40.85	A0A5E4	A0A5E4_HUMAN Putative uncharacterized protein OS=Homo sapiens PE=2 SV=1	48	0.824138	0.719755	2.0893	0.394457	1.72187	0.765597	0.62951	2.0893	0.366438	1.59956	0.912011	0.863495	2.0893	0.436516	1.90546
390	1.22	6.31	100	53.27	25.23	B1N7B8	B1N7B8_HUMAN Cryocrystalglobulin CC1 kappa light chain variable region (Fragment) OS=Homo sapiens PE=2 SV=1	6	1.0666	0.885651	2.0893	0.510505	2.22844	1.1695	0.746218	2.0893	0.559758	2.44343	1.19124	0.716837	2.0893	0.570164	2.48886
391	1.22	3.23	42.59	24.07	16.67	P01608	KV116_HUMAN Ig kappa chain V-I region Roy OS=Homo sapiens PE=1 SV=1	18	1.1272	0.447806	3.87258	0.291072	4.40555	0.879023	0.770514	2.0893	0.420727	1.83654	0.751623	0.597435	4.32514	0.17378	3.25087
392	1.22	2.15	51.38	16.51	16.51	P01612	KV120_HUMAN Ig kappa chain V-I region Mev OS=Homo sapiens PE=1 SV=1	2	0.937562	0.908201	2.0893	0.448745	1.95884	1.20226	0.711123	2.0893	0.57544	2.51189	1.14815	0.775136	2.0893	0.549541	2.39883
393	1.22	1.64	54.71	1.262	0	Q5TCQ9	MAGI3_HUMAN Membrane-associated guanylate kinase, WW and PDZ domain-containing protein 3 OS=Homo sapiens GN=MAGI3 PE=1 SV=2	0
394	1.22	1.49	52.14	0	0	Q8WXH0	SYNE2_HUMAN Nesprin-2 OS=Homo sapiens GN=SYNE2 PE=1 SV=3	0
395	1.22	1.28	66.67	0.9479	0	Q8TDN4	CABL1_HUMAN CDK5 and ABL1 enzyme substrate 1 OS=Homo sapiens GN=CABLES1 PE=1 SV=2	0
396	1.22	1.28	66.67	27.08	0	Q8TCX0	Q8TCX0_HUMAN Delta 2-isopentenyl pyrophosphate transferase-like protein (Fragment) OS=Homo sapiens PE=2 SV=1	0	0.912011	0.861003	2.0893	0.432514	1.90546	1.21339	0.700491	2.10863	0.57544	2.53513	0.870964	0.792386	2.0893	0.416869	1.8197
397	1.22	1.22	44.09	2.756	0	RRRQ9Y5K2	KLK4_HUMAN Kallikrein-4 OS=Homo sapiens GN=KLK4 PE=1 SV=1	0	0.831764	0.73316	2.0893	0.398107	1.7378	0.895365	0.846519	3.13329	0.285759	2.80543	0.824138	0.723122	2.0893	0.394457	1.72187
398	1.21	1.4	68.29	1.878	0	RRRP30622	CLIP1_HUMAN CAP-Gly domain-containing linker protein 1 OS=Homo sapiens GN=CLIP1 PE=1 SV=2	0
399	1.2	1.4	57.35	0.3659	0	RRRQ63HN8	RN213_HUMAN RING finger protein 213 OS=Homo sapiens GN=RNF213 PE=1 SV=2	0	1.35519	0.601489	1.19124	1.13763	1.59956	1.28233	0.612772	1.30617	0.981748	1.67494	1.30617	0.625312	1.19124	1.09648	1.57036
400	1.2	1.27	55.92	1.668	0	P28290	SSFA2_HUMAN Sperm-specific antigen 2 OS=Homo sapiens GN=SSFA2 PE=1 SV=3	0	0.990832	0.992857	2.0893	0.474242	2.07014	1.7378	0.388818	2.10863	0.824138	3.63078	1.6293	0.425564	2.10863	0.772681	3.40408
401	1.19	1.49	58.01	0.3191	0	RRRQ5THJ4	VP13D_HUMAN Vacuolar protein sorting-associated protein 13D OS=Homo sapiens GN=VPS13D PE=1 SV=1	0
402	1.19	1.37	71.78	0.1921	0	RRRQ15149	PLEC1_HUMAN Plectin-1 OS=Homo sapiens GN=PLEC1 PE=1 SV=3	0
403	1.19	1.33	55.86	0.4955	0	RRRQ9Y6J0	CABIN_HUMAN Calcineurin-binding protein cabin-1 OS=Homo sapiens GN=CABIN1 PE=1 SV=1	0
404	1.19	1.2	68.41	0.8715	0	RRRQ9NQS7	INCE_HUMAN Inner centromere protein OS=Homo sapiens GN=INCENP PE=1 SV=3	0	0.937562	0.916895	1.14815	0.816582	1.07647	0.809096	0.689608	1.14815	0.704693	0.928966	0.862979	0.754031	1.14815	0.751623	0.990832
405	1.18	28.13	85.59	52.12	36.86	Q6PIQ7	Q6PIQ7_HUMAN IGL@ protein OS=Homo sapiens GN=IGL@ PE=2 SV=1	48
406	1.18	5.32	100	25.81	20.97	Q9UL92	Q9UL92_HUMAN Myosin-reactive immunoglobulin heavy chain variable region (Fragment) OS=Homo sapiens PE=2 SV=1	5
407	1.18	1.21	48.59	2.43	0	RRRQ9NS98	SEM3G_HUMAN Semaphorin-3G OS=Homo sapiens GN=SEMA3G PE=1 SV=1	0
408	1.16	14.66	100	50	35.11	A2J1M5	A2J1M5_HUMAN Rheumatoid factor RF-IP4 (Fragment) OS=Homo sapiens PE=1 SV=1	17
409	1.16	2.05	66.1	7.627	7.627	A2NB43	A2NB43_HUMAN Cold agglutinin FS-1 H-chain (Fragment) OS=Homo sapiens GN=IGH@ PE=2 SV=1	1
410	1.16	1.39	52.73	0.1617	0	RRRQ9P2D7	DYH1_HUMAN Dynein heavy chain 1, axonemal OS=Homo sapiens GN=DNAH1 PE=1 SV=3	0
411	1.16	1.3	44.88	1.32	0	RRRQ9HCM2	PLXA4_HUMAN Plexin-A4 OS=Homo sapiens GN=PLXNA4 PE=1 SV=4	0	1.23595	0.672482	2.0893	0.591562	2.58226	1.59956	0.436367	2.0893	0.765597	3.34195	1.69044	0.404478	2.10863	0.801678	3.53183
412	1.16	1.26	55.17	1.199	0	B2RBI6	B2RBI6_HUMAN cDNA, FLJ95531, highly similar to Homo sapiens hypoxia inducible factor 3, alpha subunit (HIF3A), transcript variant 1, mRNA OS=Homo sapiens PE=2 SV=1	0
413	1.16	1.21	52.88	0.9818	0	Q9Y2K1	ZBTB1_HUMAN Zinc finger and BTB domain-containing protein 1 OS=Homo sapiens GN=ZBTB1 PE=1 SV=3	0
414	1.16	1.16	53.72	3.723	0	O95445	APOM_HUMAN Apolipoprotein M OS=Homo sapiens GN=APOM PE=1 SV=2	0	1.23595	0.680401	1.38038	0.895365	1.70608	1.2942	0.522446	1.38038	0.937562	1.78649	0.954993	0.961785	1.38038	0.691831	1.31826
415	1.15	27.92	82.59	58.52	55.93	B7Z1F8	B7Z1F8_HUMAN cDNA FLJ53025, highly similar to Complement C4-B OS=Homo sapiens PE=2 SV=1	24
416	1.15	2.41	67.91	6.716	6.716	A0N7J6	A0N7J6_HUMAN REV25-2 (Fragment) OS=Homo sapiens PE=2 SV=1	1	1.10662	0.805478	2.0893	0.529663	2.31206	1.05682	0.94856	2.208	0.47863	2.33346	1.25893	0.63692	2.10863	0.597035	2.63027
417	1.15	1.5	79.89	4.348	4.348	A3KN61	A3KN61_HUMAN BRF1 protein OS=Homo sapiens GN=BRF1 PE=2 SV=1	1
418	1.15	1.25	57.51	1.355	0	Q5T4T6	SYC2L_HUMAN Synaptonemal complex protein 2-like OS=Homo sapiens GN=SYCP2L PE=1 SV=2	0	1.20226	0.653057	1.38038	0.870964	1.65959	1.52757	0.435873	1.38038	1.10662	2.10863	1.25893	0.66701	1.61436	0.77983	2.03236
419	1.15	1.15	60.81	2.365	0	Q8TER6	Q8TER6_HUMAN FLJ00127 protein (Fragment) OS=Homo sapiens GN=FLJ00127 PE=2 SV=1	0
420	1.14	26.26	52.63	21.86	12.15	Q8NHM4	TRY6_HUMAN Putative trypsin-6 OS=Homo sapiens GN=TRY6 PE=5 SV=1	74
421	1.14	1.21	58.05	0.4195	0	RRRP10586	PTPRF_HUMAN Receptor-type tyrosine-protein phosphatase F OS=Homo sapiens GN=PTPRF PE=1 SV=2	0
422	1.14	1.16	84.48	0.9031	0	Q05331	Q05331_HUMAN Profilaggrin (Fragment) OS=Homo sapiens PE=4 SV=1	0
423	1.13	3.79	62.31	3.654	3.654	Q8N1N4	K2C78_HUMAN Keratin, type II cytoskeletal 78 OS=Homo sapiens GN=KRT78 PE=1 SV=2	2
424	1.13	2.06	46.6	0.3197	0	Q709C8	VP13C_HUMAN Vacuolar protein sorting-associated protein 13C OS=Homo sapiens GN=VPS13C PE=1 SV=1	0
425	1.13	1.33	61.34	0.4747	0	RRRA4KVA5	A4KVA5_HUMAN Obscurin-like 1 isoform A OS=Homo sapiens GN=OBSL1 PE=2 SV=1	0
426	1.12	1.29	53.92	0.2622	0	RRRP46939	UTRO_HUMAN Utrophin OS=Homo sapiens GN=UTRN PE=1 SV=2	0
427	1.12	1.27	51.43	0.4651	0	P39880	CUX1_HUMAN Homeobox protein cut-like 1 OS=Homo sapiens GN=CUX1 PE=1 SV=2	0
428	1.12	1.16	51.66	1.511	0	RRRQ14CZ7	FAKD3_HUMAN FAST kinase domain-containing protein 3 OS=Homo sapiens GN=FASTKD3 PE=2 SV=1	0	0.879023	0.804908	2.0893	0.420727	1.83654	1	0.987619	2.0893	0.47863	2.0893	0.737904	0.592001	2.0893	0.353183	1.5417
429	1.12	1.15	50.54	0.9657	0	O60330	PCDGC_HUMAN Protocadherin gamma-A12 OS=Homo sapiens GN=PCDHGA12 PE=2 SV=1	0
430	1.12	1.15	56.49	2.105	0	Q8NEP4	CQ047_HUMAN Uncharacterized protein C17orf47 OS=Homo sapiens GN=C17orf47 PE=1 SV=2	0	1.02802	0.942179	2.0893	0.49204	2.14783	0.57544	0.397953	2.10863	0.275423	1.21339	1.01859	0.962364	2.0893	0.487529	2.12814
431	1.11	2.86	74.58	0.3876	0.3322	RRRP12107	COBA1_HUMAN Collagen alpha-1(XI) chain OS=Homo sapiens GN=COL11A1 PE=1 SV=4	1
432	1.11	1.3	69.24	0.3515	0	Q4LE70	Q4LE70_HUMAN APC variant protein (Fragment) OS=Homo sapiens GN=APC variant protein PE=2 SV=1	0
433	1.11	1.24	51.22	0.7439	0	RRRO75899	GABR2_HUMAN Gamma-aminobutyric acid type B receptor subunit 2 OS=Homo sapiens GN=GABBR2 PE=1 SV=1	0
434	1.1	32.05	95.42	45.8	45.8	Q9UL88	Q9UL88_HUMAN Myosin-reactive immunoglobulin heavy chain variable region (Fragment) OS=Homo sapiens PE=2 SV=1	30
435	1.1	3.56	62.04	23.15	23.15	P01606	KV114_HUMAN Ig kappa chain V-I region OU OS=Homo sapiens PE=1 SV=1	2
436	1.1	1.33	68.36	0.2338	0	B2RWP3	B2RWP3_HUMAN MYO18B protein OS=Homo sapiens GN=MYO18B PE=2 SV=1	0
437	1.1	1.11	34.29	2.286	0	RRRB5MEI0	B5MEI0_HUMAN Putative uncharacterized protein SLC35E3 OS=Homo sapiens GN=SLC35E3 PE=4 SV=2	0	1.58489	0.471657	1.24738	1.27057	1.97697	6.0256	0.145116	1.27057	4.74242	7.65597	4.40555	0.177753	1.33045	3.31131	5.91562
438	1.09	1.68	65.69	0.6182	0	Q9UKX2	MYH2_HUMAN Myosin-2 OS=Homo sapiens GN=MYH2 PE=1 SV=1	0
439	1.09	1.36	50.93	0.2167	0	RRRQ6ZRS2	SRCAP_HUMAN Helicase SRCAP OS=Homo sapiens GN=SRCAP PE=1 SV=2	0
440	1.08	1.21	43.66	0.174	0	RRRQ9NZR2	LRP1B_HUMAN Low-density lipoprotein receptor-related protein 1B OS=Homo sapiens GN=LRP1B PE=1 SV=2	0
441	1.07	2.44	57.42	0.7165	0.7165	O95782	AP2A1_HUMAN AP-2 complex subunit alpha-1 OS=Homo sapiens GN=AP2A1 PE=1 SV=3	1
442	1.07	1.08	58.03	0.4724	0	Q9ULD2	MTUS1_HUMAN Microtubule-associated tumor suppressor 1 OS=Homo sapiens GN=MTUS1 PE=1 SV=2	0	0.60256	0.422178	2.0893	0.285759	1.25893	0.474242	0.311162	2.0893	0.226986	0.990832	0.47863	0.312589	2.0893	0.226986	1
443	1.06	10.37	78.45	48.28	48.28	A6NLY3	A6NLY3_HUMAN Putative uncharacterized protein ENSP00000374805 OS=Homo sapiens PE=4 SV=2	13
444	1.06	1.34	53.77	1.329	0	Q96L91	EP400_HUMAN E1A-binding protein p400 OS=Homo sapiens GN=EP400 PE=1 SV=3	0
445	1.06	1.08	59.55	2.622	0	Q8N159	NAGS_HUMAN N-acetylglutamate synthase, mitochondrial OS=Homo sapiens GN=NAGS PE=1 SV=1	0
446	1.06	1.07	54.29	2.994	0	B2VAM3	B2VAM3_HUMAN Leukocyte receptor cluster (LRC) member 9 OS=Homo sapiens GN=LENG9 PE=4 SV=1	0
447	1.05	91.83	86.72	65.66	57.39	Q7Z664	Q7Z664_HUMAN Putative uncharacterized protein DKFZp779N0926 (Fragment) OS=Homo sapiens GN=DKFZp779N0926 PE=2 SV=1	163
448	1.05	20.7	99.15	39.32	34.19	C9JJ77	C9JJ77_HUMAN Putative uncharacterized protein ENSP00000390033 OS=Homo sapiens PE=4 SV=1	43
449	1.05	1.16	61.09	1.014	0	B4E195	B4E195_HUMAN cDNA FLJ51442, highly similar to Homo sapiens 2-aminoadipic 6-semialdehyde dehydrogenase (AASDH), mRNA OS=Homo sapiens PE=2 SV=1	0
450	1.05	1.1	52.11	1.208	0	Q9UJ14	GGT7_HUMAN Gamma-glutamyltransferase 7 OS=Homo sapiens GN=GGT7 PE=1 SV=2	0	1.99526	0.325811	2.10863	0.946237	4.16869	2.46604	0.257773	2.0893	1.18032	5.15229	1.69044	0.401415	2.0893	0.809096	3.53183
451	1.05	1.08	67.37	1.336	0	RRRQ59GG5	Q59GG5_HUMAN Galactose-3-O-sulfotransferase 4 variant (Fragment) OS=Homo sapiens PE=2 SV=1	0
452	1.04	1.04	79.67	2.846	0	Q16560	U1SBP_HUMAN U11/U12 small nuclear ribonucleoprotein 35 kDa protein OS=Homo sapiens GN=SNRNP35 PE=1 SV=1	0
453	1.03	1.15	49.01	1.587	0	RRRP22680	CP7A1_HUMAN Cholesterol 7-alpha-monooxygenase OS=Homo sapiens GN=CYP7A1 PE=1 SV=2	0
454	1.02	1.13	47.56	0.5367	0	Q9H251	CAD23_HUMAN Cadherin-23 OS=Homo sapiens GN=CDH23 PE=1 SV=1	0
455	1.01	2.25	43.31	7.087	7.087	A2NYU7	A2NYU7_HUMAN Heavy chain Fab (Fragment) OS=Homo sapiens PE=2 SV=1	1
456	1.01	1.09	42.78	1.232	0	Q9HBY0	NOX3_HUMAN NADPH oxidase 3 OS=Homo sapiens GN=NOX3 PE=1 SV=1	0
457	1.01	1.04	51.01	0.7865	0	Q06033	ITIH3_HUMAN Inter-alpha-trypsin inhibitor heavy chain H3 OS=Homo sapiens GN=ITIH3 PE=1 SV=2	0	1.18032	0.64952	1.38038	0.855067	1.6293	0.972747	0.71816	1.61436	0.60256	1.57036	1.05682	0.903502	1.38038	0.765597	1.45881
458	1.01	1.03	60.78	1.943	0	B3KPJ3	B3KPJ3_HUMAN cDNA FLJ31862 fis, clone NT2RP7001335 OS=Homo sapiens PE=2 SV=1	0
